# Supplementary material for: scDALI: modeling allelic heterogeneity in single cells reveals context-specific genetic regulation
Source: Genome Biol. 2022 Jan 6;23:8. doi: 10.1186/s13059-021-02593-8 (PMC8734213; doi:10.1186/s13059-021-02593-8)
Supplement: Supplementary file 3 — Additional file 3: Supplementary Table S1. [file 13059_2021_2593_MOESM3_ESM.xlsx]

## Sheet: Sheet1
	chr	start	end	n_cells	rate	qdiff10	scdalihet_p	scdalihom_p	scdalijoint_p	scdalihet_p_adj	scdalihom_p_adj	scdalijoint_p_adj	scdalijoint_rho
0	chr2L	10056155	10057155	1094	0.549698		0.92504	0.000357757	0.000803958	0.97323	0.00485317	0.00939972	0
1	chr2L	10056441	10057441	1431	0.543993		0.899386	0.000599307	0.00099243	0.965216	0.00740777	0.0110853	0
2	chr2L	10056861	10057861	1198	0.539439		0.700514	0.00485875	0.00768731	0.893173	0.036865	0.0516889	0
3	chr2L	10209280	10210280	1281	0.555198		0.18901	0.00230946	0.00249366	0.639445	0.0211326	0.0227444	0.333333
4	chr2L	10209883	10210883	1031	0.564842		0.646358	0.000376666	0.000436974	0.874372	0.00506449	0.00575211	0.333333
5	chr2L	102100	103100	1664	0.441751		0.184429	2.81851e-09	1.47683e-10	0.63495	1.53465e-07	9.16466e-09	0.444444
6	chr2L	102383	103383	1800	0.402447		0.0628581	1.57536e-19	6.46357e-22	0.485306	2.43258e-17	1.03026e-19	0.444444
7	chr2L	10277087	10278087	1494	0.51659	0.0794551	0.0027585	0.318318	0.00577062	0.154671	0.575411	0.0420252	1
8	chr2L	10291581	10292581	1733	0.572792		0.0765397	6.5158e-08	1.12129e-07	0.511735	2.70841e-06	4.50455e-06	0.333333
9	chr2L	10291871	10292871	1510	0.57966		0.136317	4.49512e-08	2.34523e-07	0.590294	1.93564e-06	9.01818e-06	0.222222
10	chr2L	10297957	10298957	1787	0.455581		0.407965	0.000161134	0.000351502	0.772618	0.00254367	0.0048246	0
11	chr2L	10362484	10363484	1017	0.546904	0.0991688	0.00389427	0.00484908	0.00049083	0.177725	0.0368119	0.00634899	0.666667
12	chr2L	10362782	10363782	1209	0.539633		0.057794	0.00910915	0.0075006	0.47208	0.0583251	0.05084	0.333333
13	chr2L	10366192	10367192	1262	0.503359	0.0703819	0.00499397	0.361596	0.00806229	0.194926	0.616436	0.0535005	1
14	chr2L	10366429	10367429	1421	0.508545	0.072717	0.00301863	0.253276	0.0034514	0.16123	0.504518	0.0289116	1
15	chr2L	10375268	10376268	1613	0.471927		0.332679	0.0126332	0.0269348	0.735729	0.0734292	0.123318	0.111111
16	chr2L	10376460	10377460	1277	0.529659		0.359363	0.0137173	0.0187522	0.749084	0.0777967	0.096367	0.333333
17	chr2L	10376672	10377672	1293	0.529493		0.388192	0.012311	0.0175593	0.76334	0.0721821	0.0920092	0.222222
18	chr2L	10376953	10377953	1059	0.537037		0.857868	0.00492275	0.00777915	0.950668	0.0371697	0.0521026	0
19	chr2L	10421593	10422593	1118	0.468371	0.102416	0.00203359	0.0224263	0.00253529	0.135361	0.109649	0.0230163	0.666667
20	chr2L	10426598	10427598	1492	0.467616		0.576868	0.00697174	0.0112425	0.845999	0.0480965	0.0672947	0
21	chr2L	10443323	10444323	733	0.585959	0.149772	0.00219013	1.50377e-05	6.14638e-07	0.138384	0.000342419	2.14207e-05	0.666667
22	chr2L	10476580	10477580	1048	0.562828		0.441869	5.78308e-07	3.80978e-06	0.787728	1.92753e-05	0.000105242	0.333333
23	chr2L	10476934	10477934	1275	0.574286		0.618341	1.21077e-09	6.12257e-10	0.863114	6.93647e-08	3.44765e-08	0.333333
24	chr2L	10502608	10503608	688	0.456693		0.0241488	0.020304	0.00949878	0.36291	0.102663	0.0600505	0.555556
25	chr2L	10502988	10503988	940	0.454112		0.0838284	0.00237208	0.00176008	0.524665	0.0215807	0.0174507	0.444444
26	chr2L	10504570	10505570	599	0.305936		0.49726	1.62859e-19	8.73917e-19	0.814756	2.50499e-17	1.14771e-16	0.333333
27	chr2L	10506295	10507295	1855	0.474608		0.235509	0.0147958	0.0301959	0.669584	0.0821802	0.133443	0
28	chr2L	10605207	10606207	625	0.457198		0.549587	0.0177042	0.0312151	0.835263	0.0931904	0.136467	0
29	chr2L	10607551	10608551	727	0.455238		0.0572989	0.00601248	0.0119461	0.471684	0.0430646	0.0703039	0.111111
30	chr2L	106706	107706	1585	0.466038		0.373718	0.0160854	0.0288954	0.755444	0.087168	0.12952	0
31	chr2L	107121	108121	2824	0.474644		0.37836	0.00302714	0.00557752	0.758331	0.0259035	0.0409966	0
32	chr2L	1071907	1072907	1307	0.493767	0.106345	0.000562163	0.942627	0.00362344	0.0743221	0.975751	0.0299404	1
33	chr2L	10751767	10752767	720	0.496042	0.177706	0.000196143	0.602104	0.00120386	0.0383838	0.799136	0.012919	1
34	chr2L	10858447	10859447	692	0.557078		0.0903765	0.00139148	0.000442566	0.535068	0.0144408	0.00581217	0.444444
35	chr2L	10963827	10964827	1571	0.608897		0.168436	2.44293e-17	9.23347e-19	0.619992	3.09516e-15	1.20861e-16	0.444444
36	chr2L	10964168	10965168	1340	0.578328		0.141308	4.67916e-11	2.01503e-11	0.595119	3.22805e-09	1.41986e-09	0.333333
37	chr2L	10975562	10976562	1867	0.475437		0.0123271	0.0326764	0.012481	0.28265	0.140923	0.0724059	0.555556
38	chr2L	10975880	10976880	2212	0.476737		0.0924071	0.00971438	0.0176814	0.537567	0.060964	0.0923921	0.333333
39	chr2L	10989182	10990182	967	0.450786		0.407567	0.013087	0.0233896	0.77238	0.0752808	0.112235	0.222222
40	chr2L	11010565	11011565	1171	0.536309		0.32757	0.0056727	0.00687285	0.732467	0.0412856	0.0476878	0.333333
41	chr2L	11010835	11011835	1081	0.530642		0.357926	0.012446	0.0198372	0.748496	0.0727669	0.100174	0.111111
42	chr2L	11056948	11057948	1176	0.52796		0.0955559	0.0150612	0.0290424	0.541464	0.0831753	0.129972	0
43	chr2L	11057347	11058347	1110	0.539331		0.271506	0.00823151	0.0166089	0.697002	0.0543588	0.0883527	0
44	chr2L	11057726	11058726	1176	0.533831		0.794128	0.00847411	0.0157788	0.928923	0.0555247	0.0855721	0
45	chr2L	11105883	11106883	1082	0.545655		0.185523	0.00212748	0.00198473	0.635918	0.0198629	0.0191171	0.333333
46	chr2L	11106172	11107172	1486	0.527013		0.136198	0.00966978	0.0100389	0.590211	0.0608488	0.0624639	0.333333
47	chr2L	11190432	11191432	644	0.555368		0.188865	0.000972722	0.00185422	0.639346	0.0108651	0.0181654	0.222222
48	chr2L	11224533	11225533	801	0.44723		0.13998	0.00189352	0.000928912	0.59385	0.0182119	0.0105245	0.444444
49	chr2L	11224979	11225979	1000	0.450864		0.192203	0.0106205	0.00321889	0.640723	0.0647383	0.02747	0.666667
50	chr2L	11228607	11229607	774	0.426374		0.52297	0.000164955	0.000244356	0.825632	0.00259478	0.00358715	0
51	chr2L	11344531	11345531	960	0.454301		0.210164	0.00593242	0.0077335	0.652019	0.0427156	0.0519113	0.222222
52	chr2L	11345457	11346457	756	0.45477		0.393413	0.0145218	0.0225457	0.765612	0.0811604	0.109542	0
53	chr2L	114322	115322	1353	0.539767		0.524226	0.00229227	0.00344649	0.825698	0.0210289	0.0288888	0.333333
54	chr2L	11445747	11446747	2934	0.478181		0.439358	0.00459587	0.00992243	0.786342	0.0355526	0.0619056	0.111111
55	chr2L	11452352	11453352	828	0.562343		0.117703	0.000129983	4.66746e-05	0.570164	0.00212851	0.000896525	0.444444
56	chr2L	114760	115760	1312	0.544269		0.0422158	0.00507769	0.00189235	0.431993	0.0379605	0.0184502	0.555556
57	chr2L	1157957	1158957	1052	0.489162	0.105294	0.00307577	0.806935	0.0121315	0.161682	0.914461	0.0710736	1
58	chr2L	1158191	1159191	1052	0.489162	0.105294	0.00307577	0.806935	0.0121315	0.161682	0.914461	0.0710736	1
59	chr2L	11813042	11814042	772	0.525727		0.0284361	0.151874	0.0163689	0.381431	0.375506	0.0875001	1
60	chr2L	12003266	12004266	883	0.458398		0.686441	0.0102299	0.0195294	0.887955	0.0631265	0.0990657	0
61	chr2L	12003631	12004631	1330	0.449684		0.4753	0.000167175	0.000275159	0.804481	0.00262343	0.00396683	0
62	chr2L	12003929	12004929	1330	0.449684		0.4753	0.000167175	0.000275159	0.804481	0.00262343	0.00396683	0
63	chr2L	12004345	12005345	987	0.458787		0.0751205	0.00525461	0.00816433	0.509182	0.0389271	0.0540324	0.222222
64	chr2L	12025212	12026212	778	0.546875		0.673564	0.0173699	0.0307351	0.883591	0.0920297	0.135161	0
65	chr2L	12026889	12027889	600	0.560861		0.0794686	0.000499148	0.000818378	0.517832	0.00639588	0.00953167	0.222222
66	chr2L	12062444	12063444	1542	0.533607		0.0411401	0.0111954	0.00465035	0.428981	0.0673288	0.0360683	0.555556
67	chr2L	12062707	12063707	1698	0.536302		0.0610344	0.00301491	0.00197676	0.48012	0.0258188	0.0190635	0.444444
68	chr2L	12063094	12064094	2065	0.526285		0.0376371	0.0189138	0.00601301	0.417802	0.0976426	0.0432959	0.666667
69	chr2L	12434009	12435009	815	0.46248	0.14803	0.00190703	0.0274967	0.000500953	0.134137	0.125673	0.0064609	0.777778
70	chr2L	12434313	12435313	1133	0.478313	0.123261	0.00136594	0.242626	0.00332855	0.114884	0.492782	0.028157	1
71	chr2L	12545317	12546317	1019	0.450041		0.0446058	0.0012563	0.00216512	0.437536	0.0133678	0.0203762	0.222222
72	chr2L	12545605	12546605	1019	0.450041		0.0446058	0.0012563	0.00216512	0.437536	0.0133678	0.0203762	0.222222
73	chr2L	12618124	12619124	877	0.558667		0.299274	8.08314e-05	0.000209084	0.715089	0.00142646	0.00314262	0.222222
74	chr2L	12682429	12683429	922	0.545076		0.687683	0.0105525	0.0157525	0.888644	0.0645287	0.0854704	0
75	chr2L	12682851	12683851	812	0.556106		0.275277	0.00395849	0.0036592	0.698933	0.031837	0.0301225	0.333333
76	chr2L	12694480	12695480	1122	0.537432		0.523059	0.0168712	0.0307307	0.825632	0.090199	0.135161	0
77	chr2L	12694788	12695788	1108	0.5366		0.600069	0.0150742	0.0281109	0.856544	0.0832355	0.127026	0
78	chr2L	12719607	12720607	821	0.547101		0.150593	0.00554955	0.0120154	0.604052	0.0405646	0.0706061	0
79	chr2L	13020838	13021838	1712	0.62471		0.714915	1.03723e-23	3.46255e-26	0.899303	2.21631e-21	7.77696e-24	0.444444
80	chr2L	13021101	13022101	1472	0.644732		0.88107	5.64728e-24	1.02492e-26	0.958591	1.24021e-21	2.39735e-24	0.444444
81	chr2L	13164566	13165566	1487	0.542857		0.506164	0.00219344	0.00507802	0.818585	0.0203251	0.0383815	0
82	chr2L	13213886	13214886	1154	0.53102	0.0712852	0.00524487	0.0663053	0.00195001	0.198402	0.224559	0.0188561	1
83	chr2L	13233668	13234668	1016	0.539652		0.892213	0.00756176	0.0118652	0.962734	0.0509366	0.0699213	0
84	chr2L	13393818	13394818	1124	0.533518		0.0730456	0.00415175	0.00190554	0.505318	0.0330418	0.0185349	0.555556
85	chr2L	13394152	13395152	1174	0.52347		0.00671911	0.0629036	0.00644427	0.221785	0.216876	0.0455792	0.888889
86	chr2L	13398454	13399454	990	0.547826		0.368776	0.00156733	0.0018027	0.752937	0.0158417	0.0177752	0.333333
87	chr2L	13547528	13548528	871	0.549851		0.348132	0.00351213	0.00622801	0.7448	0.0291338	0.0445276	0
88	chr2L	13591034	13592034	837	0.588274		0.845325	6.08695e-07	5.31406e-06	0.946263	2.00958e-05	0.00013995	0
89	chr2L	13665637	13666637	894	0.547431		0.0140447	0.000786377	0.000177029	0.294271	0.00917247	0.00274429	0.555556
90	chr2L	1379129	1380129	941	0.544929		0.635924	0.00491828	0.0102747	0.869709	0.0371668	0.0633139	0.111111
91	chr2L	1379456	1380456	863	0.546335		0.590859	0.0067164	0.0141489	0.852962	0.0467675	0.0793344	0.111111
92	chr2L	13892166	13893166	902	0.526903		0.0720974	0.0318637	0.0151359	0.502204	0.13846	0.083239	0.555556
93	chr2L	13892435	13893435	1236	0.532942	0.0903029	0.00215304	0.00561625	9.97592e-05	0.137903	0.040977	0.00171381	0.777778
94	chr2L	13892937	13893937	1342	0.534748		0.163553	0.00756382	0.011248	0.617107	0.0509366	0.0673073	0.222222
95	chr2L	13911048	13912048	867	0.448744		0.191523	0.00597022	0.00849032	0.640138	0.0428453	0.0554656	0.333333
96	chr2L	1391108	1392108	1048	0.52799		0.867829	0.0192122	0.0411044	0.953269	0.0986948	0.163082	0
97	chr2L	1396591	1397591	1457	0.537153		0.433908	0.00571	0.00287151	0.784141	0.0415069	0.0251575	0.444444
98	chr2L	1396841	1397841	1552	0.532174		0.484107	0.0174017	0.0111238	0.80889	0.0920993	0.0667865	0.555556
99	chr2L	1401596	1402596	724	0.420317		0.552155	0.000183715	0.000185383	0.836397	0.00283239	0.00285366	0.222222
100	chr2L	1401844	1402844	1046	0.448466		0.106626	0.00567767	0.00336918	0.558269	0.0413026	0.0283913	0.333333
101	chr2L	14026175	14027175	994	0.512342	0.148001	0.000322656	0.491218	0.000767725	0.0529235	0.722753	0.00907269	1
102	chr2L	14045577	14046577	1169	0.454158	0.149127	0.000496998	0.00017708	1.55289e-06	0.0714411	0.00274833	4.83734e-05	0.555556
103	chr2L	14046507	14047507	1254	0.446063	0.161485	0.00017738	2.89218e-05	1.01485e-05	0.0358615	0.000608127	0.000238509	0.444444
104	chr2L	14047061	14048061	785	0.414445	0.1575	0.00470418	1.57936e-06	3.47682e-07	0.190031	4.71898e-05	1.28327e-05	0.444444
105	chr2L	14047525	14048525	1026	0.405998	0.177991	4.76107e-05	4.945e-10	5.37281e-12	0.0165092	3.02892e-08	3.99224e-10	0.444444
106	chr2L	1406140	1407140	1154	0.527963		0.406294	0.00307232	0.00525355	0.771486	0.0261856	0.0392937	0
107	chr2L	1406483	1407483	1064	0.546313		0.853585	0.000849176	0.00121658	0.949148	0.00976687	0.0130188	0
108	chr2L	14336915	14337915	737	0.435341		0.23102	0.000392033	0.00070481	0.66639	0.00523904	0.0084575	0
109	chr2L	14354902	14355902	2252	0.480023		0.222247	0.0163088	0.0294474	0.66057	0.0880359	0.13122	0.111111
110	chr2L	14464046	14465046	891	0.540451		0.573194	0.0100268	0.0168894	0.844722	0.062311	0.0894775	0
111	chr2L	14464539	14465539	890	0.540505		0.54591	0.00917651	0.0158462	0.833495	0.0586184	0.0857729	0
112	chr2L	14469734	14470734	950	0.448967		0.270007	0.000908418	0.00133557	0.695469	0.0102776	0.0140226	0
113	chr2L	14469999	14470999	714	0.458946		0.635042	0.0166136	0.0280892	0.869176	0.0891939	0.126957	0
114	chr2L	14505103	14506103	1015	0.47683		0.381868	0.0161392	0.0261062	0.760746	0.0873916	0.120629	0
115	chr2L	14519135	14520135	919	0.455501		0.996523	0.00524482	0.00769508	0.9991	0.0388983	0.0517148	0
116	chr2L	1461557	1462557	1299	0.548081		0.0955974	0.00669437	0.0126971	0.541464	0.046647	0.0732513	0
117	chr2L	1461990	1462990	1848	0.538126		0.0670982	0.000719036	0.00164419	0.492463	0.00854071	0.0165592	0
118	chr2L	1474014	1475014	727	0.548904		0.266314	0.0082747	0.0125958	0.693029	0.0545802	0.0729005	0
119	chr2L	1491488	1492488	848	0.636502		0.410339	7.1119e-12	5.54234e-12	0.773786	5.43779e-10	4.11049e-10	0.333333
120	chr2L	1491880	1492880	850	0.638088		0.323804	2.09656e-12	1.80433e-12	0.730221	1.6983e-10	1.38496e-10	0.333333
121	chr2L	1510534	1511534	679	0.440187		0.973926	0.00691048	0.0103699	0.992183	0.0477572	0.0637018	0
122	chr2L	15108849	15109849	936	0.457926		0.318301	0.0110154	0.0177287	0.72718	0.066469	0.0925658	0
123	chr2L	15325589	15326589	717	0.444444		0.67841	0.005724	0.00835381	0.885406	0.0415632	0.0548639	0
124	chr2L	15331357	15332357	955	0.453921	0.0799944	0.00159225	0.00589409	0.00437496	0.122165	0.042486	0.0344232	0.444444
125	chr2L	15477816	15478816	769	0.435921		0.652856	0.000242503	0.000306327	0.875971	0.00352951	0.00432468	0.333333
126	chr2L	15478265	15479265	769	0.435921		0.652856	0.000242503	0.000306327	0.875971	0.00352951	0.00432468	0.333333
127	chr2L	15751110	15752110	1432	0.554588		0.715814	5.20012e-05	8.26333e-05	0.899614	0.000989223	0.00146348	0
128	chr2L	15767837	15768837	1196	0.557652		0.631463	7.52364e-06	1.11383e-05	0.867874	0.000188234	0.00025915	0.222222
129	chr2L	15768117	15769117	1210	0.556773		0.788783	2.94078e-05	6.2451e-05	0.92687	0.000616052	0.00115848	0.111111
130	chr2L	161068	162068	2173	0.537672		0.873217	0.000433301	0.000815568	0.955774	0.00568294	0.00951296	0
131	chr2L	161433	162433	2143	0.538988		0.881382	0.000369194	0.000690979	0.958591	0.00497078	0.00832756	0
132	chr2L	16256686	16257686	975	0.543672		0.772136	0.00245081	0.00546335	0.921509	0.0221088	0.0403902	0
133	chr2L	16279604	16280604	966	0.537656		0.896068	0.00922777	0.0214211	0.964078	0.0588725	0.105741	0
134	chr2L	16299341	16300341	798	0.457861		0.517019	0.000873146	0.0020898	0.82299	0.00995829	0.0198582	0
135	chr2L	16301968	16302968	989	0.521635		0.00597365	0.0504968	0.00651463	0.211694	0.188439	0.0459289	0.888889
136	chr2L	16302422	16303422	1122	0.533637		0.0643589	0.0105424	0.0110797	0.487377	0.0644911	0.066624	0.444444
137	chr2L	16324444	16325444	939	0.45359		0.0121907	0.00142199	0.000657996	0.282059	0.0147088	0.00799096	0.444444
138	chr2L	16325117	16326117	3188	0.473086		0.652232	0.00280157	0.00583888	0.87584	0.0243988	0.0423746	0
139	chr2L	16329526	16330526	1461	0.471108		0.325979	0.0154983	0.0202255	0.731871	0.084925	0.101564	0
140	chr2L	16352124	16353124	1269	0.525094		0.00752701	0.171294	0.00516776	0.230754	0.40152	0.0388652	1
141	chr2L	16352474	16353474	2435	0.514786	0.0692466	0.00170375	0.0998595	0.000772897	0.125185	0.291414	0.00912291	1
142	chr2L	16485982	16486982	1981	0.531028		0.991612	0.00876809	0.0150285	0.99743	0.0567643	0.0828328	0
143	chr2L	16486337	16487337	1515	0.536376		0.837157	0.00521413	0.00913533	0.943415	0.0387288	0.0584222	0
144	chr2L	16490804	16491804	1477	0.46757	0.108874	0.00150523	0.00363285	0.00401378	0.119877	0.0298807	0.0323674	0.333333
145	chr2L	16491050	16492050	1555	0.475264	0.0962622	0.00273948	0.0241147	0.0193896	0.154261	0.115476	0.0987214	0.444444
146	chr2L	16491294	16492294	2055	0.475061	0.0895109	0.000503636	0.0145978	0.00459015	0.0716141	0.0813779	0.0357605	0.555556
147	chr2L	16519455	16520455	708	0.607075		0.697085	1.95681e-07	2.02459e-06	0.891786	7.30431e-06	6.10931e-05	0
148	chr2L	16718350	16719350	779	0.546757		0.142633	0.00254125	0.00133802	0.595834	0.0227378	0.0140408	0.444444
149	chr2L	16719194	16720194	1688	0.542513		0.99744	0.000507611	0.0011254	0.999337	0.00648079	0.0122427	0
150	chr2L	16719736	16720736	2089	0.545848		0.346336	1.86703e-05	4.10037e-05	0.74356	0.000413697	0.000802016	0
151	chr2L	16719937	16720937	1779	0.547511		0.634989	0.000160103	0.000320508	0.869176	0.00253256	0.00448484	0
152	chr2L	16720167	16721167	1701	0.549068		0.0695109	9.72994e-05	0.000113944	0.497555	0.00166288	0.00190533	0.222222
153	chr2L	16720515	16721515	1440	0.551192	0.0920566	0.00470301	0.000426336	0.000131781	0.190031	0.00560834	0.00214906	0.444444
154	chr2L	16720780	16721780	1104	0.538114		0.126537	0.017097	0.0229767	0.579558	0.0910472	0.111019	0.222222
155	chr2L	16729233	16730233	783	0.434454		0.0176068	5.06665e-05	0.000111413	0.320665	0.000968988	0.00187172	0
156	chr2L	16729478	16730478	1119	0.44186		0.00553158	0.000141896	0.000278941	0.204109	0.00229132	0.00400965	0.111111
157	chr2L	16742895	16743895	2022	0.474697		0.752212	0.0125899	0.019096	0.913445	0.0732528	0.0976917	0
158	chr2L	16743170	16744170	1941	0.468718		0.654879	0.00471989	0.00864444	0.876601	0.0361863	0.0561753	0
159	chr2L	16799275	16800275	651	0.568221		0.767162	0.000628589	0.00135175	0.919098	0.00769292	0.0141699	0
160	chr2L	16887253	16888253	1649	0.469619		0.330726	0.00099956	0.0021215	0.733846	0.011124	0.0200555	0
161	chr2L	16887514	16888514	1909	0.472436		0.353144	0.00277823	0.00641072	0.747072	0.0242436	0.045415	0
162	chr2L	1709936	1710936	2670	0.522118		0.701583	0.0147125	0.0256143	0.893622	0.0818441	0.119249	0
163	chr2L	171255	172255	1132	0.465234		0.350347	0.00178277	0.0029915	0.745952	0.0174347	0.0260128	0.111111
164	chr2L	1715121	1716121	1789	0.520978		0.621611	0.0163902	0.046322	0.864521	0.0883427	0.176169	0
165	chr2L	171738	172738	891	0.444795		0.560898	2.78584e-05	3.90448e-05	0.839589	0.00058827	0.000770565	0
166	chr2L	17220749	17221749	1194	0.537424		0.307815	0.00802984	0.0148206	0.721393	0.0532852	0.0819155	0
167	chr2L	17227342	17228342	709	0.521277	0.0934485	0.00271222	0.260607	0.00769848	0.15346	0.512859	0.0517289	1
168	chr2L	17261340	17262340	790	0.428571	0.0901319	0.00380458	0.000129227	3.12122e-07	0.17652	0.00211876	1.16618e-05	0.777778
169	chr2L	17262015	17263015	1318	0.482843	0.0977022	0.00101562	0.117381	0.000570708	0.0987	0.322948	0.00713701	1
170	chr2L	17262412	17263412	1423	0.499629	0.119943	0.000481503	0.7749	0.0067851	0.0702355	0.89794	0.0472631	1
171	chr2L	1727257	1728257	1225	0.507508	0.102873	0.00120432	0.696754	0.0044238	0.107315	0.855667	0.0347452	1
172	chr2L	17484019	17485019	776	0.534865	0.138452	0.00311228	0.175061	0.00735396	0.162555	0.406639	0.0500951	1
173	chr2L	1751621	1752621	1175	0.536909		0.325778	0.00341896	0.00698131	0.731747	0.028513	0.0482254	0.222222
174	chr2L	17753788	17754788	1491	0.457047		0.156427	3.68422e-05	7.32746e-05	0.60959	0.000745719	0.00132747	0
175	chr2L	18150135	18151135	1053	0.448119		0.388197	0.000574317	0.000859827	0.76334	0.00717759	0.0098905	0
176	chr2L	18183	19183	1106	0.366043		0.747172	2.81135e-18	4.04956e-18	0.911484	3.89939e-16	5.03394e-16	0.333333
177	chr2L	18298007	18299007	943	0.440073		0.867077	1.12961e-06	9.97126e-06	0.952919	3.50772e-05	0.000234901	0
178	chr2L	18298377	18299377	772	0.410732		0.761513	1.25269e-06	1.12188e-05	0.917455	3.83931e-05	0.00026087	0
179	chr2L	18305308	18306308	1003	0.458107		0.594907	0.00523845	0.00832668	0.854827	0.0388583	0.0547368	0
180	chr2L	18320104	18321104	1118	0.450289		0.209702	0.000918654	0.00179676	0.651563	0.0103753	0.0177254	0.111111
181	chr2L	18320354	18321354	800	0.438071		0.0649031	0.000522282	0.00111451	0.488221	0.00663853	0.0121469	0
182	chr2L	18320640	18321640	1022	0.452514		0.0418823	0.000244297	0.000581651	0.431256	0.00354908	0.00724635	0
183	chr2L	18324672	18325672	1049	0.458192		0.0606573	0.0191881	0.0314667	0.478991	0.0986131	0.137097	0
184	chr2L	18328212	18329212	972	0.46404		0.47552	0.0163424	0.0291188	0.804645	0.0881333	0.130157	0
185	chr2L	18333120	18334120	693	0.44162		0.208233	0.004782	0.00740023	0.650885	0.0365492	0.0503409	0.222222
186	chr2L	18348100	18349100	709	0.439234		0.83933	0.00255046	0.00445739	0.94398	0.0227893	0.0349051	0
187	chr2L	18357760	18358760	823	0.443291		0.513186	0.00292109	0.00370523	0.821305	0.02519	0.0304064	0
188	chr2L	18364031	18365031	979	0.454386		0.214025	0.00208758	0.00216846	0.653997	0.0195735	0.0203899	0.222222
189	chr2L	18364376	18365376	929	0.453918		0.208536	0.00071508	0.000612942	0.651014	0.0085065	0.00755051	0.222222
190	chr2L	18368726	18369726	832	0.42632		0.324662	0.000151102	0.000226751	0.730694	0.00241726	0.00337607	0
191	chr2L	18369185	18370185	703	0.436727		0.0341339	0.000671384	0.00113313	0.405321	0.00809032	0.0122989	0.111111
192	chr2L	18377035	18378035	720	0.453645		0.214921	0.00531211	0.0101196	0.654468	0.0392574	0.0627	0
193	chr2L	18423	19423	1106	0.366043		0.747172	2.81135e-18	4.04956e-18	0.911484	3.89939e-16	5.03394e-16	0.333333
194	chr2L	18442749	18443749	1205	0.541823		0.504114	0.0145168	0.0271373	0.817826	0.0811448	0.123954	0
195	chr2L	18443018	18444018	758	0.564527		0.909472	0.00162822	0.00352674	0.968963	0.0162863	0.0293376	0
196	chr2L	18476893	18477893	924	0.488761	0.16919	0.00222225	0.428933	0.00552705	0.139882	0.67354	0.0406937	1
197	chr2L	18482677	18483677	794	0.460118		0.689855	0.00315508	0.00641539	0.88949	0.0267411	0.04544	0
198	chr2L	18484842	18485842	1260	0.548228		0.52613	0.00100958	0.00121116	0.826226	0.0112072	0.0129749	0
199	chr2L	18499266	18500266	803	0.547955		0.827396	0.0128156	0.0267233	0.939547	0.0741514	0.122706	0
200	chr2L	18504254	18505254	988	0.551785		0.328836	4.73462e-05	6.75597e-05	0.733125	0.000919702	0.00123812	0.222222
201	chr2L	18596552	18597552	1110	0.478912		0.0587287	0.0161535	0.030045	0.474153	0.0874124	0.132984	0
202	chr2L	18676682	18677682	1199	0.43941		0.106974	0.000192361	0.000429079	0.558832	0.00293592	0.00567274	0.111111
203	chr2L	18676	19676	1106	0.366043		0.747172	2.81135e-18	4.04956e-18	0.911484	3.89939e-16	5.03394e-16	0.333333
204	chr2L	18677074	18678074	1200	0.438652		0.149638	0.000138079	0.000318083	0.60267	0.00223883	0.00446038	0
205	chr2L	18698215	18699215	1426	0.548173		0.367483	8.73149e-05	0.000171219	0.75223	0.00151917	0.00266783	0.222222
206	chr2L	18698440	18699440	1425	0.547193		0.405022	0.000121248	0.000228395	0.771004	0.00200794	0.00339415	0.222222
207	chr2L	18723763	18724763	768	0.551849		0.0879873	0.00724013	0.0130137	0.531581	0.049439	0.0746103	0
208	chr2L	18732438	18733438	869	0.459708	0.141184	0.000672816	0.00496162	2.72387e-05	0.0810866	0.037371	0.000564067	0.666667
209	chr2L	1884108	1885108	1664	0.456903		0.330263	0.00315268	0.00621044	0.733574	0.0267322	0.0444261	0
210	chr2L	18874825	18875825	744	0.465909		0.158581	0.0327872	0.0154377	0.612343	0.141293	0.0843472	0.777778
211	chr2L	18895008	18896008	621	0.44708		0.24789	0.00257114	0.000983892	0.680303	0.0229378	0.0110224	0.555556
212	chr2L	18982761	18983761	1257	0.528166		0.0523724	0.0582707	0.0142626	0.462651	0.206457	0.0797567	0.666667
213	chr2L	19051050	19052050	2275	0.526498		0.211648	0.0151875	0.0246091	0.652873	0.0837327	0.116169	0.333333
214	chr2L	19062532	19063532	1519	0.514172		0.023929	0.117853	0.00818689	0.361302	0.323624	0.0541274	1
215	chr2L	19098506	19099506	773	0.554042		0.128117	0.00206927	0.00358143	0.58064	0.0194249	0.0296614	0.222222
216	chr2L	19135178	19136178	1066	0.403846		0.0876212	3.29675e-10	1.11994e-11	0.53083	2.0818e-08	7.99118e-10	0.444444
217	chr2L	19136082	19137082	733	0.379155		0.600911	2.20716e-17	1.86827e-17	0.856578	2.81449e-15	2.21116e-15	0.333333
218	chr2L	19139373	19140373	1037	0.479913	0.175846	0.000266065	0.0599163	0.000286807	0.0463164	0.210363	0.00410475	1
219	chr2L	19155843	19156843	898	0.428033		0.0805072	6.77174e-06	5.93582e-06	0.518716	0.000172257	0.000151676	0.444444
220	chr2L	19164431	19165431	1778	0.458486		0.133674	0.000849196	0.00154497	0.586855	0.00976687	0.0157444	0
221	chr2L	19164826	19165826	2459	0.463351		0.151075	0.000251822	0.000422313	0.604544	0.00364235	0.00560767	0.111111
222	chr2L	19378298	19379298	650	0.623174		0.0632874	3.1498e-10	5.76822e-11	0.485306	2.00825e-08	3.79397e-09	0.333333
223	chr2L	19414870	19415870	640	0.444867		0.0451931	0.000545243	0.00114485	0.439371	0.00688388	0.0124091	0
224	chr2L	19525592	19526592	732	0.577819		0.263717	0.000155908	0.000302227	0.691356	0.00247612	0.00428431	0
225	chr2L	19525889	19526889	1223	0.538806		0.0533239	0.00682982	0.00626887	0.462651	0.0473587	0.0447461	0.333333
226	chr2L	19526146	19527146	1450	0.534768		0.250538	0.00482487	0.00756505	0.681839	0.0366783	0.0511078	0.222222
227	chr2L	19541917	19542917	1625	0.5119		0.0110802	0.29849	0.014034	0.269912	0.554245	0.0788691	1
228	chr2L	19564901	19565901	835	0.401853		0.0421391	1.51844e-11	7.97862e-12	0.431784	1.10746e-09	5.7659e-10	0.333333
229	chr2L	19565189	19566189	835	0.401853		0.0421391	1.51844e-11	7.97862e-12	0.431784	1.10746e-09	5.7659e-10	0.333333
230	chr2L	1957762	1958762	753	0.54881		0.788756	0.00276263	0.00442821	0.92687	0.0241448	0.0347661	0
231	chr2L	1957975	1958975	884	0.543945		0.786433	0.00358831	0.00565718	0.92589	0.029582	0.0414462	0
232	chr2L	1970132	1971132	2040	0.596127		0.334358	2.24056e-17	1.338e-17	0.736624	2.84789e-15	1.59792e-15	0.333333
233	chr2L	1979087	1980087	1540	0.536279		0.203408	0.00143274	0.00114684	0.647893	0.0147875	0.0124228	0.333333
234	chr2L	1979401	1980401	1708	0.529066		0.106544	0.0228169	0.0104906	0.558255	0.111011	0.0641342	0.555556
235	chr2L	19810257	19811257	1047	0.527809	0.0848667	0.00465619	0.0188497	0.0210667	0.189371	0.0974281	0.104448	0.222222
236	chr2L	19815362	19816362	1537	0.379785		0.464297	6.20986e-25	4.14981e-26	0.798961	1.44398e-22	9.26792e-24	0.444444
237	chr2L	19815900	19816900	1401	0.383464		0.659528	1.58866e-22	3.83277e-23	0.878703	3.07558e-20	6.8868e-21	0.333333
238	chr2L	19816261	19817261	1128	0.422261		0.164612	1.58258e-07	2.25426e-09	0.618193	6.02509e-06	1.15239e-07	0.444444
239	chr2L	1981960	1982960	1538	0.531709		0.920644	0.0179769	0.0372201	0.971884	0.0941654	0.152991	0
240	chr2L	19820284	19821284	875	0.61663		0.13818	2.55798e-11	6.40832e-12	0.592105	1.81538e-09	4.69113e-10	0.333333
241	chr2L	19886546	19887546	770	0.623276		0.393336	1.13226e-07	5.56943e-07	0.765612	4.45356e-06	1.96923e-05	0.333333
242	chr2L	19887127	19888127	1391	0.546909		0.982304	0.00603594	0.0104579	0.994938	0.0431857	0.0640531	0
243	chr2L	19887483	19888483	1504	0.549373		0.819238	0.000646836	0.00135993	0.937142	0.00787236	0.0142443	0
244	chr2L	19894971	19895971	977	0.565442		0.626047	6.22942e-05	0.00013248	0.866222	0.00115339	0.00215868	0.222222
245	chr2L	19895545	19896545	1175	0.541925		0.529506	0.00741119	0.0148158	0.827261	0.0502771	0.0819155	0
246	chr2L	19896649	19897649	1104	0.572685		0.0585527	1.80355e-07	1.03331e-08	0.474107	6.78347e-06	4.49357e-07	0.444444
247	chr2L	19897126	19898126	918	0.57389		0.140335	0.000108962	8.37182e-05	0.59385	0.00182899	0.00147872	0.444444
248	chr2L	19902580	19903580	1098	0.540432		0.658723	0.00776076	0.0120558	0.878394	0.0519267	0.0708013	0.111111
249	chr2L	19903379	19904379	792	0.531989		0.43554	0.018501	0.0280828	0.785022	0.0961535	0.126957	0.222222
250	chr2L	19914571	19915571	1022	0.531556		0.814947	0.0172312	0.0274426	0.935336	0.0915032	0.124762	0
251	chr2L	19942194	19943194	930	0.567649		0.693816	5.16041e-05	0.000142463	0.890871	0.000982616	0.00229519	0
252	chr2L	19942848	19943848	1145	0.545509		0.12592	0.000207833	0.000502696	0.57918	0.00311671	0.00647793	0
253	chr2L	19958882	19959882	881	0.539116		0.35439	0.0178379	0.0240226	0.747465	0.0936529	0.11423	0.222222
254	chr2L	20060489	20061489	2794	0.542188		0.74694	1.57162e-05	2.71373e-05	0.911432	0.000355819	0.000562821	0
255	chr2L	20060718	20061718	2827	0.540032		0.932301	1.22232e-05	2.80024e-05	0.976132	0.000286077	0.000576829	0
256	chr2L	20096470	20097470	1654	0.528706		0.113852	0.005932	0.00604228	0.566748	0.0427156	0.0434591	0.333333
257	chr2L	20096984	20097984	1597	0.527674		0.840437	0.0181895	0.0336114	0.944223	0.0948839	0.142867	0
258	chr2L	20097392	20098392	1415	0.531827		0.862287	0.00566715	0.0104889	0.951579	0.0412564	0.0641342	0
259	chr2L	20120059	20121059	1288	0.534015		0.0375695	0.0129902	0.0161893	0.417756	0.0748796	0.0869438	0.333333
260	chr2L	20321672	20322672	825	0.549477		0.0244215	0.00365768	0.00361846	0.363414	0.0300224	0.0299117	0.333333
261	chr2L	20321924	20322924	727	0.553488		0.0921484	0.00479081	0.00703137	0.537567	0.0365676	0.0484684	0.111111
262	chr2L	2044687	2045687	1548	0.468305		0.111265	0.00115038	0.00235299	0.565409	0.0124553	0.0217348	0
263	chr2L	2044974	2045974	1471	0.467171		0.13545	0.00229324	0.00462623	0.588899	0.0210329	0.0359515	0
264	chr2L	20464730	20465730	754	0.457143		0.356496	0.0124819	0.0157293	0.747937	0.0728753	0.0853977	0.333333
265	chr2L	20484047	20485047	685	0.56962		0.888423	0.00506205	0.00798031	0.96101	0.0378911	0.053108	0
266	chr2L	20484307	20485307	787	0.567406		0.837844	0.0027353	0.00420983	0.943481	0.0239766	0.0334838	0
267	chr2L	20759773	20760773	759	0.547009		0.18565	0.0198519	0.0163474	0.635918	0.101138	0.0874253	0.444444
268	chr2L	20760669	20761669	1039	0.535111		0.927577	0.00926299	0.0182819	0.974075	0.0590115	0.0946802	0
269	chr2L	20925652	20926652	1059	0.522826		0.115217	0.00895201	0.020267	0.567176	0.0575591	0.101734	0
270	chr2L	20927117	20928117	1456	0.530309		0.618121	0.0143903	0.0284195	0.863112	0.0806309	0.127927	0
271	chr2L	20939968	20940968	706	0.442978		0.423193	0.00194926	0.00281936	0.779495	0.0186031	0.0248438	0.222222
272	chr2L	21023827	21024827	1122	0.369292		0.766456	1.89864e-18	3.30988e-17	0.918889	2.7095e-16	3.81457e-15	0.222222
273	chr2L	21024109	21025109	1269	0.389265		0.0399674	2.80063e-15	2.5979e-14	0.425099	2.94439e-13	2.3772e-12	0.222222
274	chr2L	21024323	21025323	1341	0.39714		0.0346129	3.11296e-14	4.17444e-13	0.406752	2.98678e-12	3.38841e-11	0
275	chr2L	21039413	21040413	1274	0.440611		0.649877	0.000748023	0.00114679	0.875218	0.00881878	0.0124228	0
276	chr2L	21051049	21052049	1680	0.472036		0.0262637	0.0149845	0.0107404	0.371208	0.0828991	0.0653285	0.444444
277	chr2L	21148420	21149420	1003	0.546335		0.350778	0.0121774	0.0201395	0.746098	0.0715798	0.101222	0.111111
278	chr2L	21166130	21167130	1526	0.538077		0.385583	0.00254801	0.00557439	0.762339	0.0227725	0.0409888	0
279	chr2L	21166455	21167455	1733	0.540066		0.803453	0.000561425	0.00105833	0.931561	0.0070432	0.0116599	0
280	chr2L	2146790	2147790	1193	0.531348		0.107072	0.0442873	0.0143635	0.558972	0.172753	0.0801976	0.666667
281	chr2L	2147051	2148051	1425	0.52758		0.113506	0.0359071	0.0147513	0.566748	0.150431	0.0817381	0.666667
282	chr2L	21677081	21678081	972	0.504847	0.130855	0.00403956	0.750919	0.0141161	0.181047	0.885714	0.0792079	1
283	chr2L	2178249	2179249	1678	0.548474		0.462367	6.48858e-06	1.29506e-05	0.798905	0.000165801	0.000295235	0.222222
284	chr2L	21828001	21829001	1508	0.541614		0.930551	0.0149315	0.0236515	0.975307	0.0826974	0.113107	0
285	chr2L	21837418	21838418	681	0.435415		0.109918	0.00202619	0.00332368	0.563228	0.0191113	0.0281338	0
286	chr2L	21837694	21838694	619	0.439252		0.3265	0.00894447	0.013484	0.73202	0.0575293	0.0767013	0
287	chr2L	21846496	21847496	1071	0.535842		0.335369	0.0110193	0.0194706	0.737173	0.0664825	0.0989411	0
288	chr2L	2198358	2199358	951	0.551745		0.149585	0.000241011	0.000381476	0.602578	0.00351556	0.00517315	0.333333
289	chr2L	22130336	22131336	1066	0.468557		0.0306304	0.0825302	0.0131776	0.393458	0.258307	0.0752981	0.888889
290	chr2L	22130877	22131877	2065	0.537377		0.279532	6.22375e-05	0.000135986	0.702325	0.00115288	0.00220851	0
291	chr2L	22131163	22132163	2070	0.542449		0.274517	5.74831e-06	2.25822e-05	0.69881	0.00014842	0.000479161	0
292	chr2L	2213552	2214552	1154	0.536403		0.92697	0.00238943	0.00471597	0.973761	0.0216936	0.0364177	0
293	chr2L	221518	222518	3559	0.523803		0.152646	0.00344391	0.00460705	0.605724	0.0286304	0.0358286	0.222222
294	chr2L	2216791	2217791	946	0.533477		0.110445	0.0114556	0.00427047	0.563922	0.0684977	0.0338416	0.555556
295	chr2L	221822	222822	3559	0.523803		0.152646	0.00344391	0.00460705	0.605724	0.0286304	0.0358286	0.222222
296	chr2L	2227862	2228862	875	0.534527		0.372346	0.0126504	0.0251317	0.754877	0.0734859	0.11787	0
297	chr2L	23314315	23315315	1104	0.377116		0.660803	1.14357e-12	6.00286e-12	0.879128	9.43747e-11	4.41887e-10	0
298	chr2L	23314707	23315707	710	0.359933		0.139132	4.41906e-12	2.45989e-11	0.593326	3.42521e-10	1.68818e-09	0.222222
299	chr2L	23314965	23315965	872	0.37403		0.0673088	7.53401e-12	4.12539e-11	0.493138	5.73833e-10	2.75149e-09	0
300	chr2L	235646	236646	851	0.537244		0.00891494	0.0132081	0.000520475	0.246267	0.0756688	0.00665837	0.888889
301	chr2L	242827	243827	1171	0.533853		0.363809	0.00911394	0.0114552	0.750589	0.0583345	0.0681962	0.222222
302	chr2L	243200	244200	1110	0.532587		0.266099	0.0143537	0.0178156	0.693029	0.0804997	0.0928233	0.222222
303	chr2L	244067	245067	993	0.557504		0.397245	0.000751635	0.000310222	0.767848	0.00885344	0.00437186	0.444444
304	chr2L	246335	247335	778	0.5452		0.530932	0.00563086	0.00579631	0.827975	0.0410527	0.0421734	0.222222
305	chr2L	2576238	2577238	1454	0.530483		0.168117	0.00432954	0.00495453	0.619989	0.0341202	0.0378167	0
306	chr2L	2576456	2577456	1324	0.528551		0.111221	0.00761276	0.00854874	0.565401	0.0512226	0.0557459	0
307	chr2L	2677191	2678191	565	0.438728	0.134652	0.00363294	0.00151867	0.00167844	0.174048	0.0154605	0.0168312	0.333333
308	chr2L	271267	272267	905	0.556522		0.902655	0.000270777	0.000627843	0.96652	0.00386141	0.00771004	0
309	chr2L	2724130	2725130	1188	0.563588		0.681472	0.000139918	0.000305804	0.886433	0.00226586	0.00432341	0
310	chr2L	2724443	2725443	1152	0.566357		0.860855	9.55228e-05	0.00017251	0.951052	0.00163535	0.00268478	0
311	chr2L	2752360	2753360	2670	0.451013		0.349546	4.39798e-07	2.27309e-06	0.745363	1.51307e-05	6.74589e-05	0
312	chr2L	2752685	2753685	2671	0.451146		0.279756	4.43578e-07	2.27e-06	0.702387	1.52078e-05	6.74351e-05	0.222222
313	chr2L	2752997	2753997	1720	0.435332		0.269162	2.37522e-08	3.47017e-08	0.694904	1.08672e-06	1.447e-06	0.222222
314	chr2L	2754699	2755699	2005	0.546445		0.251197	0.000481529	0.00052575	0.682403	0.00619902	0.00671065	0.333333
315	chr2L	2754929	2755929	1530	0.554786		0.31468	0.000185614	0.000257849	0.725294	0.00285721	0.00374872	0.222222
316	chr2L	2765428	2766428	2629	0.523939		0.629979	0.00348589	0.00706516	0.867249	0.0289429	0.0486174	0
317	chr2L	2765703	2766703	2712	0.524909		0.588755	0.00547546	0.0106754	0.852165	0.0401195	0.065013	0
318	chr2L	2804318	2805318	764	0.471751	0.213888	0.000147043	0.341153	0.000299461	0.0327977	0.597754	0.0042551	1
319	chr2L	2804640	2805640	825	0.485496	0.172924	0.000502484	0.315774	0.000707279	0.0716141	0.572804	0.00848263	1
320	chr2L	2855881	2856881	1367	0.551867		0.0576358	1.27142e-05	9.35077e-06	0.471929	0.000295817	0.000222941	0.333333
321	chr2L	2856351	2857351	2398	0.525186		0.278766	0.00479323	0.00977642	0.701709	0.0365676	0.0612653	0.222222
322	chr2L	2856895	2857895	2740	0.521583		0.0270635	0.0361907	0.0116447	0.374679	0.151212	0.0690335	0.555556
323	chr2L	2877750	2878750	1494	0.545612		0.0137947	0.000308409	0.000100549	0.29253	0.00430488	0.00172214	0.444444
324	chr2L	2877990	2878990	1160	0.561265		0.14543	1.83324e-05	2.7822e-05	0.598479	0.00040738	0.000574011	0.333333
325	chr2L	2878282	2879282	1386	0.552049		0.0514304	4.49612e-05	2.30941e-05	0.460904	0.000880295	0.000488972	0.444444
326	chr2L	2878599	2879599	1452	0.538566		0.0751491	0.00349821	0.00294533	0.509182	0.029033	0.025679	0.333333
327	chr2L	294619	295619	1232	0.466194		0.670389	0.00429057	0.00900052	0.882114	0.0339024	0.0578145	0
328	chr2L	294859	295859	850	0.440035		0.193266	0.00129128	0.00221411	0.641515	0.013641	0.0207394	0
329	chr2L	2956643	2957643	1079	0.544653		0.847669	0.0177805	0.0331668	0.947413	0.0934659	0.141732	0
330	chr2L	2972363	2973363	1421	0.514793		0.0218764	0.154144	0.0182648	0.350988	0.378723	0.0946645	1
331	chr2L	2987086	2988086	1694	0.458969		0.979994	0.00416474	0.00703179	0.99414	0.0331252	0.0484684	0
332	chr2L	2987612	2988612	2165	0.470064		0.77835	0.0149835	0.0241164	0.922833	0.0828991	0.114524	0
333	chr2L	2992013	2993013	1233	0.538599		0.570713	0.0082951	0.0105269	0.843879	0.0546782	0.0643166	0.222222
334	chr2L	2992395	2993395	1478	0.542528		0.746856	0.0013366	0.00174711	0.911432	0.0140188	0.0173482	0.222222
335	chr2L	2992699	2993699	1216	0.537759		0.447227	0.00741273	0.0127366	0.790142	0.0502789	0.0733934	0.111111
336	chr2L	2992915	2993915	1215	0.538017		0.425724	0.00679536	0.0115071	0.780524	0.0471678	0.0684124	0.222222
337	chr2L	2993182	2994182	947	0.556041		0.397198	0.00059052	0.000761267	0.767848	0.00731764	0.00900715	0.222222
338	chr2L	3069832	3070832	756	0.558397		0.143799	0.00370514	0.00617148	0.597008	0.0303364	0.0441918	0
339	chr2L	3070077	3071077	698	0.559322		0.0321992	0.00161697	0.00212457	0.399383	0.0162177	0.0200631	0
340	chr2L	3107680	3108680	1063	0.561944		0.0163226	3.93225e-06	7.08702e-06	0.31303	0.000106031	0.000175863	0.333333
341	chr2L	3107930	3108930	1063	0.561944		0.0163226	3.93225e-06	7.08702e-06	0.31303	0.000106031	0.000175863	0.333333
342	chr2L	3157702	3158702	963	0.563762		0.791526	0.000235403	0.000563372	0.92819	0.00344903	0.00707436	0
343	chr2L	3157989	3158989	1111	0.551941		0.828108	0.00121646	0.00283022	0.939866	0.0130564	0.0249117	0
344	chr2L	3165018	3166018	1016	0.517073		0.00551582	0.144315	0.00417276	0.203967	0.36422	0.0332668	1
345	chr2L	3293365	3294365	879	0.426059		0.011393	1.34556e-05	2.78027e-05	0.27259	0.000309966	0.000573912	0
346	chr2L	3293672	3294672	941	0.426778		0.0192968	6.38147e-06	1.70782e-05	0.33396	0.000163342	0.00037694	0
347	chr2L	3294250	3295250	733	0.44916		0.389213	0.0015262	0.00327542	0.763736	0.0155291	0.0277908	0
348	chr2L	3301701	3302701	1757	0.537386		0.157312	0.00274904	0.00384084	0.610723	0.0240526	0.0312083	0.222222
349	chr2L	3303178	3304178	1020	0.471947		0.819063	0.0176115	0.0373057	0.937142	0.092886	0.153274	0
350	chr2L	3339113	3340113	1147	0.534267		0.700437	0.00394626	0.00517409	0.893173	0.0317839	0.0388849	0.222222
351	chr2L	3372955	3373955	1882	0.493092	0.0977094	0.000573717	0.759828	0.0028378	0.0749615	0.890162	0.0249495	1
352	chr2L	3373218	3374218	1597	0.490574	0.115644	0.000250187	0.451467	0.0013061	0.0447676	0.691589	0.0137583	1
353	chr2L	3456826	3457826	1484	0.504299		0.00641812	0.417001	0.00812296	0.216204	0.664518	0.0538037	1
354	chr2L	3466361	3467361	1411	0.550893		0.358348	4.86687e-05	0.000141488	0.748753	0.000938932	0.00228381	0
355	chr2L	347268	348268	834	0.428087		0.0157543	0.00222823	0.000997278	0.30905	0.0205751	0.01113	0.444444
356	chr2L	3529901	3530901	760	0.59319		0.123836	8.10138e-06	8.64526e-06	0.577977	0.000200155	0.00020902	0.333333
357	chr2L	3618362	3619362	667	0.438213		0.370081	0.00930626	0.0137072	0.753489	0.0592108	0.0775615	0
358	chr2L	3618708	3619708	1025	0.448608		0.981276	0.0139061	0.0212246	0.99439	0.0785973	0.105034	0
359	chr2L	3661743	3662743	1158	0.549708		0.553351	0.00155679	0.00357059	0.836706	0.0157633	0.0296151	0
360	chr2L	3662050	3663050	1150	0.551572		0.571254	0.000903984	0.00218604	0.844025	0.0102416	0.0205308	0
361	chr2L	3802413	3803413	1126	0.458569		0.569712	0.00100634	0.00187171	0.84363	0.0111837	0.0182914	0
362	chr2L	3802695	3803695	1069	0.463996		0.346227	0.00815663	0.0135656	0.743542	0.0539597	0.0769698	0
363	chr2L	3825077	3826077	2196	0.470022		0.333884	0.00390382	0.00714983	0.736404	0.0315386	0.0490172	0
364	chr2L	3831803	3832803	1236	0.582428		0.496582	2.61321e-07	3.39702e-06	0.814237	9.43379e-06	9.57122e-05	0
365	chr2L	3832145	3833145	823	0.594158		0.682123	2.03205e-07	1.95002e-06	0.886547	7.54954e-06	5.92045e-05	0
366	chr2L	3867582	3868582	1018	0.551673		0.0549175	0.000508903	9.24543e-05	0.466336	0.00649352	0.00161356	0.444444
367	chr2L	4029942	4030942	1906	0.47464		0.483642	0.0173406	0.0264391	0.808831	0.0919236	0.121772	0
368	chr2L	4031383	4032383	1451	0.438631		0.240441	1.5452e-05	1.73842e-05	0.674088	0.000350238	0.000382413	0.111111
369	chr2L	4079979	4080979	928	0.4273		0.510045	5.17259e-06	2.85462e-06	0.819867	0.000135233	8.19328e-05	0
370	chr2L	4080290	4081290	768	0.42471		0.364465	1.07066e-05	1.16186e-05	0.750805	0.000255575	0.000268586	0
371	chr2L	4219974	4220974	779	0.439695		0.539987	0.00519753	0.00409931	0.830328	0.0386345	0.0328472	0.333333
372	chr2L	4221320	4222320	1016	0.456544		0.0822906	0.00480673	0.00661042	0.521886	0.0365967	0.0463973	0.111111
373	chr2L	4282135	4283135	1194	0.434486		0.00686743	4.41606e-07	2.56521e-07	0.222811	1.51534e-05	9.76906e-06	0
374	chr2L	4282587	4283587	788	0.393634		0.0257749	8.70195e-09	7.38276e-09	0.370382	4.30982e-07	3.3051e-07	0
375	chr2L	4283691	4284691	685	0.414122		0.209464	0.000131678	0.000150763	0.651412	0.00215092	0.00241281	0
376	chr2L	430685	431685	1246	0.541566		0.376396	0.00560539	0.0107558	0.75743	0.0409123	0.0653616	0
377	chr2L	431268	432268	1776	0.551546		0.36866	6.33372e-05	0.000177973	0.752937	0.00116597	0.00275333	0
378	chr2L	4335548	4336548	1194	0.53787		0.757948	0.0102906	0.0161533	0.916045	0.0633822	0.086824	0
379	chr2L	441160	442160	952	0.461029		0.749598	0.00182741	0.00233444	0.912668	0.0177284	0.0216138	0
380	chr2L	451636	452636	912	0.544055		0.43591	0.0101604	0.0226206	0.785022	0.0628669	0.109776	0
381	chr2L	4901983	4902983	836	0.624422		0.268919	1.47745e-13	4.68456e-14	0.694642	1.32135e-11	4.20865e-12	0.333333
382	chr2L	490232	491232	1570	0.482017	0.0711112	0.00354669	0.0119087	0.0071948	0.172237	0.0704192	0.0492656	0.444444
383	chr2L	4976274	4977274	1223	0.533333		0.154219	0.031708	0.0174461	0.607136	0.137977	0.0916328	0.444444
384	chr2L	4976530	4977530	1118	0.535658		0.116192	0.0263686	0.0148084	0.568388	0.122535	0.0819155	0.444444
385	chr2L	5070771	5071771	1157	0.453433		0.483073	0.0154934	0.033793	0.808652	0.0849099	0.143438	0
386	chr2L	5095871	5096871	1619	0.433236		0.247908	2.22545e-07	4.49858e-07	0.680305	8.1531e-06	1.62401e-05	0.333333
387	chr2L	5096439	5097439	858	0.438715		0.0297412	0.00010326	0.000209618	0.388922	0.00175047	0.00314945	0.111111
388	chr2L	5099380	5100380	1358	0.504698	0.129835	0.000152663	0.615716	0.000618425	0.0327977	0.807487	0.00761094	1
389	chr2L	5099719	5100719	1312	0.500951	0.117542	0.000877589	0.876434	0.00383088	0.0918143	0.946519	0.031144	1
390	chr2L	5108423	5109423	648	0.557488		0.0626224	0.00657868	0.00768493	0.484802	0.0460927	0.0516817	0.222222
391	chr2L	518721	519721	1140	0.47193		0.00898341	0.149412	0.0112819	0.247122	0.371708	0.0674494	1
392	chr2L	520129	521129	954	0.437369	0.189759	2.42143e-05	0.000205902	5.55687e-06	0.0102228	0.00309715	0.000144515	0.555556
393	chr2L	520701	521701	875	0.454473	0.199752	2.04427e-05	0.00192181	1.27507e-05	0.00897889	0.0184197	0.000291519	0.666667
394	chr2L	524217	525217	968	0.428144		0.170318	5.48846e-06	1.04033e-05	0.622702	0.000142082	0.000243628	0
395	chr2L	5261	6261	1088	0.445633		0.0114492	3.20953e-05	5.65226e-05	0.273467	0.000661829	0.00106245	0
396	chr2L	5270641	5271641	1193	0.462745		0.595179	0.0147888	0.0257405	0.854827	0.0821531	0.11961	0
397	chr2L	5270858	5271858	1056	0.461878		0.739827	0.00460767	0.00847561	0.908887	0.0355883	0.0554061	0
398	chr2L	540387	541387	2962	0.486126		0.020727	0.129771	0.0196354	0.34555	0.342446	0.0994477	0.888889
399	chr2L	5410124	5411124	942	0.545229		0.0293661	0.0173836	0.00903639	0.386304	0.0920526	0.0579748	0.555556
400	chr2L	541862	542862	2161	0.475192		0.00598183	0.0135229	0.0210373	0.211694	0.0770702	0.104342	0.222222
401	chr2L	542106	543106	1820	0.46358		0.0773702	0.00135355	0.00255743	0.51339	0.0141438	0.023134	0
402	chr2L	5471525	5472525	859	0.539929		0.12638	0.0190642	0.0239543	0.579482	0.0981771	0.114086	0.111111
403	chr2L	563633	564633	1690	0.524089		0.261201	0.00534109	0.0043401	0.689771	0.0394033	0.0342102	0.444444
404	chr2L	567611	568611	1679	0.529016		0.158101	0.00357674	0.00536011	0.61187	0.0295343	0.0398227	0.222222
405	chr2L	567818	568818	1673	0.53125		0.0983808	0.00917757	0.00587737	0.546049	0.0586184	0.0425986	0.444444
406	chr2L	573744	574744	2017	0.529344		0.76853	0.00817541	0.0159483	0.919966	0.0540515	0.0860465	0
407	chr2L	573995	574995	2289	0.531315		0.728916	0.00179452	0.0031863	0.905406	0.0174957	0.0272865	0
408	chr2L	576478	577478	916	0.465801		0.214674	0.00599559	0.0117292	0.6544	0.0429669	0.0693265	0
409	chr2L	5804835	5805835	1265	0.72498	0.19024	1.07133e-06	7.9696e-58	1.58261e-63	0.000863415	5.16456e-55	1.07863e-60	0.444444
410	chr2L	5805439	5806439	1054	0.721925	0.240879	7.63803e-11	2.63222e-52	1.90253e-52	2.15665e-07	1.57654e-49	1.08996e-49	0.333333
411	chr2L	5890790	5891790	819	0.542938		0.562921	0.0113663	0.0158454	0.840599	0.0681394	0.0857729	0
412	chr2L	5895953	5896953	670	0.555254		0.783717	0.00639033	0.0085289	0.92475	0.0451495	0.0556624	0
413	chr2L	5902288	5903288	1064	0.570439		0.203794	5.2226e-07	2.97855e-06	0.648211	1.75552e-05	8.4951e-05	0.333333
414	chr2L	5902608	5903608	862	0.576194		0.125351	1.21541e-06	8.89223e-06	0.578862	3.74185e-05	0.000213814	0.222222
415	chr2L	5944181	5945181	1153	0.600367		0.140113	7.83e-10	1.84031e-10	0.59385	4.65444e-08	1.12438e-08	0.333333
416	chr2L	5948459	5949459	809	0.567019		0.495983	1.00659e-06	2.32509e-06	0.81383	3.16553e-05	6.87954e-05	0.333333
417	chr2L	5948667	5949667	808	0.565854		0.527753	1.20888e-06	3.34193e-06	0.826749	3.72464e-05	9.44291e-05	0.333333
418	chr2L	5948941	5949941	847	0.541634		0.670831	0.00131893	0.00235029	0.882323	0.0138778	0.021719	0.111111
419	chr2L	5949175	5950175	998	0.556597		0.842653	0.000324112	0.000595518	0.945198	0.00447821	0.00738651	0
420	chr2L	5970691	5971691	927	0.459807		0.450565	0.00464885	0.0101449	0.792184	0.0358224	0.0627881	0
421	chr2L	5978683	5979683	1200	0.536166		0.321573	0.00519925	0.00978941	0.728692	0.0386345	0.0613176	0.222222
422	chr2L	6014305	6015305	824	0.58147		0.115858	2.28256e-06	1.14997e-06	0.568002	6.5431e-05	3.72916e-05	0
423	chr2L	6014648	6015648	775	0.583407		0.0715438	3.34813e-06	3.54994e-06	0.500819	9.19109e-05	9.92427e-05	0
424	chr2L	6018949	6019949	1051	0.535371		0.472783	0.0143379	0.0250716	0.803039	0.0804395	0.117649	0
425	chr2L	6019479	6020479	1154	0.538752		0.804748	0.0025928	0.0056097	0.931938	0.0230529	0.0411948	0
426	chr2L	6023600	6024600	1607	0.51125	0.141532	1.57167e-05	0.644704	9.34473e-05	0.00776603	0.823776	0.00162658	1
427	chr2L	6024026	6025026	1781	0.511576	0.101734	0.000701347	0.444938	0.0026638	0.0822678	0.686376	0.0238397	1
428	chr2L	602637	603637	1877	0.532246		0.0833823	0.00728801	0.00283215	0.523523	0.049668	0.0249176	0.444444
429	chr2L	6050783	6051783	1203	0.462801		0.850993	0.00451732	0.00824252	0.948411	0.0351307	0.054389	0
430	chr2L	6078501	6079501	1527	0.543365		0.0567619	0.000329163	0.000223634	0.469414	0.00454007	0.0033372	0.333333
431	chr2L	6090884	6091884	1120	0.530778		0.44485	0.00888875	0.0174993	0.789433	0.0572921	0.0918116	0.111111
432	chr2L	6099826	6100826	733	0.584457		0.572918	2.72985e-05	4.25039e-05	0.844666	0.000577992	0.000826047	0.222222
433	chr2L	6127153	6128153	838	0.523013	0.11728	0.003298	0.38913	0.0051085	0.165742	0.642447	0.038526	1
434	chr2L	6192211	6193211	888	0.427907		0.277952	0.000321527	0.000595193	0.701159	0.00445182	0.0073848	0.111111
435	chr2L	6192393	6193393	782	0.432035		0.605627	0.000110931	0.00027147	0.857835	0.00185967	0.0039251	0
436	chr2L	6192687	6193687	713	0.4208		0.633819	1.89374e-05	4.22517e-05	0.868777	0.000418677	0.000822359	0
437	chr2L	6197289	6198289	836	0.45802		0.175587	0.00353641	0.008463	0.62695	0.0292661	0.0553512	0
438	chr2L	6228678	6229678	758	0.131076	0.195415	3.80197e-05	3.51665e-105	3.97742e-108	0.0141785	4.79355e-102	5.61527e-105	0.555556
439	chr2L	6228982	6229982	800	0.0986733		0.0175606	3.93263e-129	5.41858e-123	0.320583	1.19582e-125	9.7362e-120	0.444444
440	chr2L	6240560	6241560	961	0.468868		0.639015	0.0176399	0.0316144	0.870974	0.0929696	0.137407	0
441	chr2L	6356974	6357974	1467	0.54276		0.568272	0.00171969	0.00364192	0.842602	0.0169948	0.0300569	0
442	chr2L	6357146	6358146	1194	0.548554		0.510421	0.00106937	0.00252866	0.82004	0.0117195	0.0229809	0
443	chr2L	6454990	6455990	2072	0.517939		0.970057	0.0153502	0.0374177	0.990812	0.0843472	0.153595	0
444	chr2L	6455462	6456462	2392	0.519503		0.289533	0.0158971	0.0404788	0.70855	0.0864151	0.161499	0.111111
445	chr2L	6455801	6456801	2146	0.534958		0.476372	0.000427102	0.00146271	0.805187	0.00561281	0.0151189	0.111111
446	chr2L	6462143	6463143	616	0.570335		0.267559	0.00479311	0.00890557	0.693412	0.0365676	0.0573911	0
447	chr2L	6465193	6466193	807	0.535904		0.148538	0.0392805	0.00354435	0.601643	0.159743	0.0294531	0.777778
448	chr2L	6467231	6468231	760	0.468378		0.29124	0.00826975	0.0110831	0.709917	0.0545566	0.066624	0.333333
449	chr2L	6476501	6477501	1335	0.534334		0.3603	0.0139273	0.023825	0.749811	0.0786831	0.113662	0
450	chr2L	6479974	6480974	2712	0.470104		0.882952	0.0016832	0.00409226	0.959209	0.0167136	0.0328103	0
451	chr2L	6480379	6481379	2834	0.469001		0.633702	0.00131535	0.00315782	0.868777	0.0138581	0.0271189	0
452	chr2L	6480688	6481688	2018	0.470755		0.615076	0.0134257	0.0249068	0.86191	0.0766602	0.117127	0.111111
453	chr2L	6480960	6481960	1850	0.46529		0.220022	0.00789404	0.011602	0.658928	0.0525693	0.0688626	0.222222
454	chr2L	6488293	6489293	2025	0.556343		0.686376	3.6397e-07	2.91672e-06	0.887943	1.27438e-05	8.33077e-05	0
455	chr2L	6488590	6489590	2211	0.552038		0.519553	3.15768e-06	2.78632e-06	0.824254	8.72389e-05	8.02209e-05	0
456	chr2L	6488827	6489827	2012	0.55226		0.505504	3.66257e-05	5.50964e-05	0.818419	0.000742087	0.00103811	0
457	chr2L	6526254	6527254	1150	0.46169		0.111423	0.00918309	0.0196551	0.565849	0.0586253	0.0994803	0
458	chr2L	6526661	6527661	882	0.444166		0.643162	0.000319483	0.000655648	0.872969	0.00442663	0.00796734	0
459	chr2L	6560946	6561946	1880	0.532922		0.622585	0.00123525	0.0020898	0.865029	0.0132115	0.0198582	0
460	chr2L	6561171	6562171	1972	0.530238		0.565358	0.00109227	0.00190875	0.841755	0.011934	0.0185525	0
461	chr2L	6566631	6567631	814	0.56576		0.552172	2.93883e-05	2.4659e-05	0.836397	0.000615969	0.00051712	0.333333
462	chr2L	6610959	6611959	1470	0.545455		0.0894205	0.000653894	0.000119504	0.534233	0.00793383	0.00197987	0.444444
463	chr2L	6648871	6649871	1145	0.486209		0.0256218	0.203431	0.018723	0.37007	0.44548	0.0962571	1
464	chr2L	6657639	6658639	980	0.542589		0.542458	0.00215092	0.00431474	0.831847	0.0200344	0.0340918	0.111111
465	chr2L	6672919	6673919	1546	0.475797	0.084685	0.00409104	0.542686	0.0136255	0.182592	0.760507	0.0771956	1
466	chr2L	6673866	6674866	1528	0.478585		0.0256235	0.00494561	0.00895541	0.37007	0.0372807	0.0575903	0.333333
467	chr2L	667877	668877	766	0.536111		0.0561323	0.0103194	0.00754409	0.467982	0.06353	0.0510123	0.444444
468	chr2L	6818583	6819583	884	0.530726		0.611776	0.0169142	0.0298681	0.860257	0.0903803	0.132483	0
469	chr2L	6826587	6827587	801	0.545848		0.653965	0.00942374	0.0156483	0.876165	0.05972	0.085098	0
470	chr2L	6829212	6830212	837	0.447866		0.552756	0.00170028	0.00292812	0.836661	0.0168474	0.0255629	0
471	chr2L	6853619	6854619	1062	0.487421	0.106924	0.00196927	0.196884	0.0153992	0.134216	0.43682	0.0842065	1
472	chr2L	6853921	6854921	908	0.496222	0.100903	0.00327096	0.987233	0.0176884	0.165098	0.994655	0.0923933	1
473	chr2L	7023435	7024435	1282	0.541279		0.282286	0.00227884	0.00213275	0.704024	0.0209397	0.0201212	0.333333
474	chr2L	7023986	7024986	787	0.56554		0.50753	0.000669579	0.000922371	0.819097	0.00808556	0.0104654	0.222222
475	chr2L	7026673	7027673	826	0.562674		0.361009	6.76036e-05	7.50973e-05	0.750201	0.00123151	0.00135429	0.333333
476	chr2L	7027027	7028027	826	0.562674		0.361009	6.76036e-05	7.50973e-05	0.750201	0.00123151	0.00135429	0.333333
477	chr2L	7041783	7042783	1678	0.537884		0.778804	0.00261411	0.00440328	0.923094	0.0231926	0.0346116	0
478	chr2L	7042325	7043325	1234	0.533667		0.110123	0.00567559	0.0091212	0.563228	0.0412951	0.0583526	0.222222
479	chr2L	7065107	7066107	1289	0.530418		0.0736352	0.00243689	0.00444296	0.506131	0.0220171	0.0348387	0.111111
480	chr2L	7065355	7066355	864	0.546226		0.759371	0.000377747	0.000735139	0.91641	0.00507557	0.00875133	0
481	chr2L	7124939	7125939	737	0.451987		0.240308	0.000218916	0.000387354	0.674088	0.00325451	0.00524029	0
482	chr2L	714585	715585	2200	0.532494		0.18121	0.00180693	0.00285733	0.631844	0.0175818	0.0250722	0
483	chr2L	714852	715852	2141	0.533944		0.173789	0.000826592	0.00110568	0.625508	0.00955694	0.0120639	0
484	chr2L	7200177	7201177	706	0.429464		0.59825	0.00178233	0.0027568	0.855776	0.0174347	0.024467	0
485	chr2L	7200411	7201411	830	0.445908		0.425812	0.000692416	0.00125458	0.780576	0.00829933	0.0133459	0
486	chr2L	7219226	7220226	1976	0.461581		0.372634	0.00019823	0.000351863	0.754877	0.00300232	0.00482789	0
487	chr2L	7219532	7220532	1502	0.422111		0.358155	2.91634e-10	5.70917e-10	0.748753	1.87452e-08	3.23793e-08	0.333333
488	chr2L	7220261	7221261	1282	0.473851		0.0187536	0.0185671	0.020806	0.330803	0.0963956	0.10348	0.444444
489	chr2L	7243395	7244395	875	0.442455		0.44298	0.000715561	0.0012318	0.788535	0.00850736	0.0131587	0
490	chr2L	7262615	7263615	609	0.428816		0.140321	0.000123524	0.000187589	0.59385	0.0020388	0.00287641	0
491	chr2L	7276282	7277282	1038	0.557032		0.112281	0.00340432	0.00664952	0.566692	0.0284149	0.0465973	0
492	chr2L	7276692	7277692	898	0.578806		0.651713	0.000125962	0.000208344	0.875492	0.00207257	0.00313553	0
493	chr2L	7332681	7333681	668	0.58873		0.484732	5.25094e-06	8.55756e-06	0.809358	0.000136829	0.000207534	0.333333
494	chr2L	7339800	7340800	678	0.567251		0.210144	0.000919057	0.00136914	0.652019	0.0103753	0.0143294	0.111111
495	chr2L	7340146	7341146	685	0.55695		0.425313	0.00325931	0.00615043	0.780335	0.0274421	0.0440766	0
496	chr2L	7387517	7388517	1187	0.447653		0.740174	9.4441e-05	0.000263756	0.909034	0.00162174	0.00382325	0
497	chr2L	7387773	7388773	1223	0.449523		0.795288	0.00014661	0.00040158	0.929369	0.00235398	0.0053984	0
498	chr2L	7411234	7412234	758	0.557482		0.494171	0.000408499	0.000620764	0.812903	0.00541697	0.00763497	0
499	chr2L	7427135	7428135	1581	0.511649	0.0807082	0.00360199	0.544944	0.00850049	0.173854	0.761835	0.0555229	1
500	chr2L	7495102	7496102	1811	0.53604		0.0102204	0.000203031	0.00047673	0.260991	0.00306329	0.00619295	0.222222
501	chr2L	7538649	7539649	689	0.543945		0.427102	0.00852828	0.01078	0.781733	0.0557597	0.0654611	0.222222
502	chr2L	7539544	7540544	754	0.553101		0.570564	0.00633631	0.0101237	0.843792	0.0448477	0.0627159	0.111111
503	chr2L	7576759	7577759	1463	0.457996		0.0177739	0.0156516	0.00464093	0.322739	0.0855042	0.0360142	0.555556
504	chr2L	7596736	7597736	827	0.444364		0.382046	0.00176662	0.00336502	0.7608	0.0173041	0.0283722	0
505	chr2L	7812997	7813997	1013	0.542068		0.605934	0.00429419	0.0084379	0.858043	0.0339024	0.0552052	0
506	chr2L	7938	8938	1069	0.360176		0.233088	1.4655e-21	6.00414e-22	0.667565	2.66964e-19	9.60905e-20	0.333333
507	chr2L	7991237	7992237	1899	0.466667		0.953405	0.0125518	0.0157542	0.9841	0.0731109	0.0854704	0
508	chr2L	8001090	8002090	836	0.600694		0.890003	1.23629e-08	1.40784e-07	0.961869	5.95981e-07	5.56519e-06	0
509	chr2L	8001617	8002617	787	0.632479		0.381338	1.73083e-13	1.32028e-12	0.760448	1.54098e-11	1.02334e-10	0.333333
510	chr2L	8009502	8010502	865	0.443277		0.157034	0.00175201	0.00353558	0.61044	0.0172024	0.0293925	0
511	chr2L	8009777	8010777	1115	0.405301		0.0334958	1.60993e-10	7.04441e-11	0.402336	1.05891e-08	4.5725e-09	0.333333
512	chr2L	8010021	8011021	1003	0.399764	0.114797	0.002034	5.2824e-12	1.67175e-13	0.135361	4.08637e-10	1.40904e-11	0.444444
513	chr2L	8010259	8011259	750	0.382353	0.144154	0.000767199	1.51748e-12	1.08814e-14	0.0880748	1.23938e-10	1.0415e-12	0.444444
514	chr2L	8010831	8011831	711	0.455373		0.0227268	0.00465147	0.0022575	0.354395	0.035825	0.0210768	0.444444
515	chr2L	8054992	8055992	1155	0.591103	0.149601	2.50771e-05	5.09839e-10	5.04974e-12	0.010326	3.11018e-08	3.75925e-10	0.444444
516	chr2L	8056165	8057165	1268	0.720735	0.103572	0.000737848	1.97122e-59	2.76416e-61	0.085284	1.36706e-56	1.7344e-58	0.333333
517	chr2L	8057000	8058000	1651	0.720221		0.00966683	3.51233e-79	2.72131e-81	0.255093	2.89255e-76	2.28879e-78	0.333333
518	chr2L	8064042	8065042	834	0.680228		0.54633	6.51082e-28	6.82676e-28	0.833547	1.79981e-25	1.78716e-25	0.333333
519	chr2L	8070697	8071697	1275	0.673608		0.657774	6.47606e-40	1.19422e-43	0.877757	3.12194e-37	5.68763e-41	0.333333
520	chr2L	8071128	8072128	1588	0.661128		0.0763402	1.17718e-42	9.46188e-49	0.511497	6.46303e-40	4.98704e-46	0.444444
521	chr2L	8071575	8072575	2348	0.63949		0.00723447	3.57295e-48	5.86893e-58	0.227509	2.07704e-45	3.46267e-55	0.444444
522	chr2L	8071996	8072996	2466	0.583315	0.0804441	0.00160187	2.87635e-19	6.2958e-24	0.122165	4.35641e-17	1.20228e-21	0.444444
523	chr2L	8072421	8073421	2497	0.546514		0.144873	1.00048e-07	1.20206e-08	0.597869	3.9868e-06	5.19886e-07	0.444444
524	chr2L	8116347	8117347	641	0.450262		0.0562379	0.00641487	0.00870828	0.468069	0.045274	0.056414	0
525	chr2L	815472	816472	1233	0.553994		0.927506	4.32261e-06	7.90266e-06	0.974062	0.000115377	0.000193337	0
526	chr2L	815727	816727	950	0.584987		0.612668	6.65001e-10	9.1226e-10	0.860536	3.99506e-08	5.01553e-08	0.333333
527	chr2L	8158874	8159874	1001	0.506452	0.107295	0.00490734	0.81996	0.0189723	0.193421	0.920615	0.0972477	1
528	chr2L	8161657	8162657	2056	0.463311		0.0612431	0.000236751	4.40587e-05	0.48033	0.00346492	0.000852492	0.444444
529	chr2L	8161965	8162965	2311	0.46239	0.126797	1.50872e-05	3.25169e-05	1.23778e-07	0.00763702	0.000669127	4.93739e-06	0.555556
530	chr2L	8162268	8163268	2377	0.468658	0.137532	6.45808e-08	0.00205373	2.77968e-07	8.80303e-05	0.0193249	1.04948e-05	0.777778
531	chr2L	8162562	8163562	2164	0.470643	0.109337	5.59185e-05	0.00481632	1.9064e-05	0.0184205	0.0366485	0.000413158	0.666667
532	chr2L	8163130	8164130	1529	0.480679	0.0812041	0.00294806	0.0562344	0.00263497	0.160061	0.20211	0.0236299	0.888889
533	chr2L	8165726	8166726	833	0.52356		0.0256719	0.255386	0.0143834	0.37007	0.5069	0.0802509	1
534	chr2L	8196150	8197150	1312	0.464694		0.0499002	0.0050542	0.00859847	0.45473	0.037861	0.0559531	0.222222
535	chr2L	8196439	8197439	1463	0.479982		0.0109849	0.0142651	0.0167953	0.269117	0.080088	0.0890807	0.444444
536	chr2L	8196692	8197692	1587	0.471652	0.116533	0.000402539	0.00176392	0.000541427	0.0631444	0.0172893	0.00686862	0.555556
537	chr2L	8196912	8197912	1796	0.475042	0.0958712	0.00113366	0.00666259	0.00291283	0.103976	0.0465316	0.0254463	0.555556
538	chr2L	8204952	8205952	670	0.536697		0.0161918	0.0698808	0.00302873	0.312601	0.232192	0.0262729	1
539	chr2L	8210126	8211126	1171	0.54049		0.862569	0.000582419	0.000970393	0.951685	0.00724717	0.0109123	0
540	chr2L	8210608	8211608	886	0.561955		0.373558	6.15585e-05	0.000134829	0.755362	0.00114191	0.00219243	0
541	chr2L	8210846	8211846	886	0.561955		0.373558	6.15585e-05	0.000134829	0.755362	0.00114191	0.00219243	0
542	chr2L	8211150	8212150	978	0.543947		0.322651	0.00460979	0.00794918	0.72966	0.0355909	0.0529543	0
543	chr2L	8257524	8258524	1038	0.539238		0.480004	0.00639588	0.0135083	0.807017	0.0451803	0.0767581	0
544	chr2L	826451	827451	1062	0.514148	0.131144	0.000463583	0.728049	0.00154965	0.0694146	0.873097	0.0157718	1
545	chr2L	8287294	8288294	1052	0.551651		0.452619	0.00621853	0.00925549	0.793474	0.0442438	0.058921	0
546	chr2L	8287781	8288781	1202	0.545213		0.85096	0.00448893	0.00722287	0.948411	0.0349538	0.049404	0
547	chr2L	8304340	8305340	1565	0.535789		0.970855	0.00195804	0.00416863	0.991187	0.0186509	0.0332632	0
548	chr2L	8370025	8371025	909	0.543495		0.544309	0.0110713	0.0195104	0.832737	0.0667552	0.0990171	0
549	chr2L	8370364	8371364	999	0.547848		0.23509	0.00198644	0.00410377	0.669146	0.0188352	0.0328717	0
550	chr2L	8370574	8371574	1049	0.544151		0.2562	0.00318776	0.00581845	0.686769	0.026966	0.0422956	0
551	chr2L	8418936	8419936	1510	0.517433	0.107038	0.00209103	0.200163	0.0104497	0.137231	0.441272	0.0640232	1
552	chr2L	8419248	8420248	1316	0.524979	0.13045	0.000796452	0.0774547	0.00325155	0.0891891	0.247323	0.0276535	0.888889
553	chr2L	846172	847172	727	0.538462		0.391484	0.00252294	0.00509962	0.765123	0.0226098	0.038493	0.222222
554	chr2L	847272	848272	1001	0.545663		0.882397	0.00201507	0.00423279	0.958857	0.019061	0.0336015	0
555	chr2L	852291	853291	1239	0.538529		0.110423	0.00233249	0.00374944	0.563883	0.0212809	0.0306737	0.333333
556	chr2L	8709174	8710174	731	0.581105		0.538166	3.94073e-06	6.97677e-06	0.830017	0.000106187	0.000173672	0
557	chr2L	8709462	8710462	926	0.568099		0.543075	1.6137e-05	3.16343e-05	0.832251	0.000364095	0.000641285	0.111111
558	chr2L	8717609	8718609	711	0.537313	0.135009	0.000719701	0.0346662	0.00206906	0.0839227	0.14693	0.0197132	0.888889
559	chr2L	8735272	8736272	1103	0.403996	0.13251	0.00466094	5.40198e-10	2.08643e-09	0.189371	3.28524e-08	1.07812e-07	0.222222
560	chr2L	8821945	8822945	855	0.546503		0.160592	0.00705267	0.0109637	0.614123	0.0484687	0.0661507	0
561	chr2L	8832258	8833258	863	0.460543		0.361911	0.00974967	0.0123317	0.750515	0.0611268	0.0718311	0.222222
562	chr2L	8877930	8878930	909	0.516336	0.159003	0.0017978	0.543724	0.00752761	0.129213	0.761135	0.0509357	1
563	chr2L	8878216	8879216	934	0.513756	0.172648	0.000875765	0.702812	0.00549426	0.0918143	0.858916	0.0405353	1
564	chr2L	8897715	8898715	1005	0.457386		0.53847	0.0114682	0.0196176	0.830079	0.0685214	0.099408	0
565	chr2L	8898214	8899214	794	0.448457		0.992714	0.00912834	0.0138889	0.997864	0.058385	0.0782774	0
566	chr2L	8940608	8941608	812	0.537896		0.891013	0.0164331	0.0279092	0.962238	0.0884891	0.126348	0
567	chr2L	8950208	8951208	820	0.54868		0.736226	0.0147511	0.0321535	0.907619	0.0819897	0.139056	0
568	chr2L	90604	91604	883	0.549663		0.778326	0.00365305	0.00706123	0.922833	0.0299907	0.0486055	0
569	chr2L	9177961	9178961	642	0.576303		0.345183	1.16807e-05	2.32364e-05	0.743048	0.000275008	0.000491457	0
570	chr2L	9178161	9179161	641	0.577251		0.352684	9.5207e-06	1.87274e-05	0.746771	0.000229204	0.000407336	0
571	chr2L	9185573	9186573	809	0.549624		0.0383578	0.00919992	0.00259041	0.41951	0.0587043	0.0233521	0.555556
572	chr2L	9189016	9190016	1117	0.530041		0.756691	0.00319264	0.00789359	0.915456	0.0269919	0.0526817	0.111111
573	chr2L	9189729	9190729	1180	0.518499		0.382899	0.0101899	0.0290762	0.761206	0.062988	0.13005	0
574	chr2L	9203091	9204091	1066	0.536066		0.169423	0.0121884	0.0147561	0.621644	0.0716231	0.081753	0.333333
575	chr2L	9204820	9205820	996	0.661884		0.18376	4.5055e-24	7.12853e-24	0.634623	9.94986e-22	1.34828e-21	0.333333
576	chr2L	9454061	9455061	1286	0.551356		0.557394	0.000326636	0.000474182	0.838297	0.00450836	0.00616592	0
577	chr2L	9454799	9455799	993	0.584066		0.504747	1.91316e-06	1.78217e-06	0.81812	5.60618e-05	5.45694e-05	0.444444
578	chr2L	9511545	9512545	665	0.441016		0.83656	0.00463352	0.00664597	0.94315	0.0357207	0.046595	0
579	chr2L	9632782	9633782	774	0.549815		0.239968	0.0116623	0.00296142	0.673634	0.0693563	0.0257795	0.555556
580	chr2L	9704997	9705997	1125	0.448161		0.175855	0.00055039	0.00112776	0.627285	0.00693779	0.0122574	0.222222
581	chr2L	9705479	9706479	1057	0.454971		0.356116	0.0019473	0.00423676	0.747937	0.0185889	0.0336236	0
582	chr2L	9757549	9758549	2421	0.555642		0.0136283	3.88107e-08	1.09195e-09	0.29253	1.68407e-06	5.96201e-08	0.444444
583	chr2L	9757837	9758837	2956	0.535601		0.0775487	3.77482e-05	3.01665e-05	0.514117	0.000760932	0.000614365	0.444444
584	chr2L	9892923	9893923	791	0.521251	0.144938	0.00119872	0.12867	0.00123198	0.107207	0.340839	0.0131587	1
585	chr2L	9893871	9894871	1926	0.520574	0.112176	0.000135479	0.0505747	8.60938e-05	0.0315468	0.188659	0.00151729	1
586	chr2L	9894137	9895137	2557	0.530723	0.0917894	0.000148933	8.86698e-05	2.494e-08	0.0327977	0.00153834	1.05329e-06	0.555556
587	chr2L	9894484	9895484	2615	0.531238	0.0917762	0.000158082	9.17302e-05	3.90187e-06	0.0335967	0.00158207	0.000107387	0.555556
588	chr2L	9894811	9895811	2315	0.533981		0.0630721	5.18306e-05	0.000164449	0.485306	0.000986454	0.00258686	0
589	chr2L	9895158	9896158	1627	0.539488		0.0233683	0.000598492	0.00169681	0.359017	0.00740482	0.0169681	0.111111
590	chr2L	9895491	9896491	1520	0.534336		0.100898	0.00410184	0.00834239	0.55008	0.0326972	0.0548163	0
591	chr2L	9896813	9897813	1830	0.501682		0.00847311	0.410487	0.0141329	0.241661	0.658626	0.0792668	1
592	chr2L	9906575	9907575	1316	0.450679		0.127762	0.000161191	0.00032375	0.580389	0.00254367	0.0045222	0
593	chr2L	9907032	9908032	817	0.445652		0.421087	6.74071e-05	0.000198607	0.778415	0.00122906	0.00301495	0.222222
594	chr2L	9907350	9908350	710	0.446382		0.355188	0.000310974	0.000780503	0.747894	0.00432998	0.00919073	0.222222
595	chr2L	9912115	9913115	1523	0.55276		0.211007	0.00025299	0.000152027	0.652857	0.00365789	0.00242716	0.444444
596	chr2L	9912408	9913408	1510	0.540037		0.216392	0.0105231	0.00357903	0.656377	0.0644032	0.0296556	0.555556
597	chr2L	9914709	9915709	1061	0.564738		0.400043	4.7453e-05	6.39478e-05	0.769259	0.000920381	0.00118179	0.222222
598	chr2L	9917422	9918422	1275	0.456403		0.625538	0.000246422	0.000622326	0.866164	0.00357733	0.00765138	0
599	chr2L	9921329	9922329	1063	0.534932		0.098799	0.00914283	0.0165286	0.546704	0.0584532	0.0880678	0
600	chr2L	9938302	9939302	1968	0.51656		0.0396126	0.0460493	0.00998135	0.423747	0.177437	0.0621946	0.666667
601	chr2L	9945706	9946706	1435	0.494541	0.129435	0.00246989	0.990328	0.0145236	0.147262	0.996122	0.0808161	1
602	chr2L	9953463	9954463	1934	0.514931	0.0729867	0.00409876	0.242807	0.0051052	0.182592	0.492847	0.0385131	1
603	chr2L	9956532	9957532	1361	0.466383		0.670105	0.00322562	0.00591363	0.88211	0.0271892	0.0427829	0.222222
604	chr2L	9956772	9957772	1361	0.466383		0.670105	0.00322562	0.00591363	0.88211	0.0271892	0.0427829	0.222222
605	chr2L	9996565	9997565	1184	0.468407		0.388279	0.0125064	0.0184527	0.763388	0.0729518	0.0952513	0
606	chr2R	10066050	10067050	930	0.457847		0.0471733	0.00679778	0.00626479	0.445899	0.0471763	0.0447454	0.333333
607	chr2R	10127834	10128834	1651	0.469504		0.350514	0.00668698	0.0123925	0.745952	0.046612	0.0720406	0
608	chr2R	10128324	10129324	1594	0.463883		0.0180477	0.00193424	0.00237343	0.324993	0.0185	0.0218749	0
609	chr2R	10129982	10130982	997	0.366879		0.0282544	7.90388e-17	3.05824e-16	0.379897	9.55475e-15	3.29406e-14	0.333333
610	chr2R	10130322	10131322	1079	0.38046		0.0330538	9.64592e-16	1.04386e-14	0.401309	1.05624e-13	1.00155e-12	0.222222
611	chr2R	10130694	10131694	1059	0.459357		0.0304398	8.11511e-05	0.000199194	0.39186	0.00143086	0.00302096	0
612	chr2R	10141861	10142861	1124	0.536082		0.68439	0.0175068	0.0269296	0.887333	0.0924696	0.123318	0.111111
613	chr2R	10142199	10143199	1007	0.530474		0.689375	0.0172014	0.0315999	0.889362	0.0914061	0.137404	0
614	chr2R	10219309	10220309	619	0.432765		0.250453	8.28428e-05	0.000116104	0.681839	0.0014561	0.00193409	0
615	chr2R	10219762	10220762	620	0.430332		0.25371	4.98332e-05	6.92726e-05	0.684624	0.000957195	0.00126381	0
616	chr2R	10224954	10225954	637	0.581461		0.286485	0.000264543	0.000106928	0.707222	0.0037889	0.00181333	0.444444
617	chr2R	10251878	10252878	2192	0.485948		0.525695	0.0101624	0.0216742	0.825976	0.0628669	0.106644	0
618	chr2R	10252280	10253280	1503	0.445873		0.880189	2.45632e-06	4.96757e-06	0.958483	6.97546e-05	0.000132056	0
619	chr2R	10252565	10253565	1300	0.46146		0.764148	0.0133362	0.0221519	0.918435	0.0762263	0.10819	0
620	chr2R	10263383	10264383	1492	0.454384		0.0664506	0.000222194	0.000352738	0.49053	0.0032921	0.00483821	0.111111
621	chr2R	10263666	10264666	1489	0.453842		0.0499796	0.000266512	0.000448116	0.454839	0.00380802	0.0058792	0
622	chr2R	10421541	10422541	2027	0.520673		0.0896543	0.0130027	0.0216431	0.534545	0.0749285	0.10654	0
623	chr2R	10438466	10439466	707	0.56447		0.316526	1.58247e-05	4.94507e-05	0.726103	0.000357457	0.000944797	0
624	chr2R	10465390	10466390	802	0.438793		0.377225	0.000271521	0.000300581	0.757792	0.00386783	0.00426795	0
625	chr2R	10465744	10466744	1015	0.447368		0.680873	0.000723658	0.00109559	0.886272	0.0085853	0.0119824	0
626	chr2R	10467018	10468018	1271	0.463403		0.130118	0.0156686	0.0205106	0.58303	0.08555	0.102483	0.222222
627	chr2R	10467405	10468405	1720	0.470094		0.663951	0.0178469	0.0289365	0.879855	0.0936529	0.129645	0
628	chr2R	10468427	10469427	1674	0.526244	0.0823711	0.000688813	0.0517924	0.000315017	0.0820144	0.191485	0.00442776	1
629	chr2R	10468831	10469831	1090	0.545569	0.082681	0.00417019	0.0377611	0.000902768	0.183164	0.155473	0.0102992	1
630	chr2R	10475037	10476037	742	0.448513		0.517533	0.00101309	0.00170028	0.823226	0.0112335	0.0169848	0.222222
631	chr2R	10482623	10483623	1151	0.457523		0.792214	0.00208031	0.00427702	0.928328	0.0195193	0.0338751	0
632	chr2R	10482825	10483825	1279	0.462737		0.784117	0.00359677	0.00675798	0.924959	0.0296332	0.0471568	0
633	chr2R	10490400	10491400	1048	0.461587		0.681586	0.014494	0.0288047	0.886476	0.0810852	0.12926	0
634	chr2R	10541198	10542198	2672	0.470793	0.0725523	0.00139853	0.00263075	0.000971317	0.116143	0.0232751	0.0109142	0.444444
635	chr2R	10541946	10542946	2167	0.460184		0.0645965	0.000159605	0.000514041	0.487775	0.0025257	0.00659099	0.111111
636	chr2R	10542919	10543919	1429	0.447884		0.161048	9.77049e-05	0.000199144	0.614404	0.00166909	0.00302096	0
637	chr2R	10551474	10552474	1109	0.605042		0.00563791	3.05988e-10	3.63808e-10	0.205976	1.95407e-08	2.09975e-08	0.333333
638	chr2R	10556733	10557733	2496	0.543965		0.407702	4.61174e-06	9.87291e-06	0.772416	0.000122275	0.00023314	0
639	chr2R	10557148	10558148	2570	0.53472		0.759935	0.000352969	0.000701316	0.916671	0.00479974	0.00842134	0
640	chr2R	10557403	10558403	2115	0.537889		0.807362	0.000414062	0.000753207	0.932804	0.00547971	0.0089305	0
641	chr2R	10557921	10558921	955	0.457456		0.434461	0.00861713	0.0167366	0.784326	0.0561427	0.0888654	0
642	chr2R	10582061	10583061	978	0.449236		0.436538	4.36074e-05	7.26228e-05	0.785092	0.000857186	0.00131687	0
643	chr2R	10582669	10583669	1349	0.466312		0.0581872	0.0105153	0.00582205	0.472988	0.0643753	0.0423083	0.555556
644	chr2R	10644653	10645653	894	0.55051		0.115914	0.0152893	0.0258317	0.568002	0.0841385	0.119865	0.111111
645	chr2R	10809763	10810763	2085	0.473136		0.636884	0.00241684	0.00497756	0.870204	0.0218737	0.0378643	0
646	chr2R	10809958	10810958	2294	0.479614		0.463461	0.0083241	0.0136977	0.79893	0.0547963	0.0775189	0
647	chr2R	10837989	10838989	1712	0.536337		0.118254	0.00133549	0.00188765	0.570709	0.0140143	0.0184199	0.222222
648	chr2R	10843681	10844681	1487	0.53021		0.0276599	0.0107466	0.0126087	0.376638	0.0653357	0.0729359	0.222222
649	chr2R	10844250	10845250	1071	0.538572		0.660887	0.00319175	0.00473554	0.879128	0.0269919	0.0365394	0
650	chr2R	10870608	10871608	1646	0.47583		0.306298	0.011971	0.0170531	0.720573	0.0706501	0.0901333	0.333333
651	chr2R	10879685	10880685	1990	0.466557		0.57452	0.00159459	0.00375792	0.844995	0.0160474	0.030705	0
652	chr2R	10884718	10885718	1284	0.522242	0.084427	0.0027921	0.0538321	0.000387896	0.155597	0.196399	0.00524403	1
653	chr2R	10885745	10886745	777	0.544928		0.524563	0.00497537	0.00991468	0.825823	0.0374369	0.0618783	0
654	chr2R	10898069	10899069	2012	0.553809		0.899316	7.22148e-05	8.20806e-05	0.965216	0.00130171	0.00145663	0
655	chr2R	10898579	10899579	1575	0.568894		0.928736	4.10957e-05	6.31584e-05	0.974309	0.000815109	0.00116884	0
656	chr2R	11182401	11183401	827	0.434432		0.171739	5.59276e-05	6.26316e-05	0.623848	0.00105348	0.00116127	0
657	chr2R	11182896	11183896	1138	0.443188		0.0787821	0.000136153	0.000194352	0.51653	0.00221123	0.0029606	0
658	chr2R	11230718	11231718	649	0.451845		0.213325	0.0107717	0.00704259	0.653564	0.065438	0.0485344	0.444444
659	chr2R	11231528	11232528	1049	0.444669	0.165195	5.73247e-05	0.00012228	1.71832e-05	0.0187277	0.00202164	0.000378624	0.444444
660	chr2R	11231717	11232717	1103	0.446273	0.189753	3.68317e-06	5.95352e-05	7.30257e-06	0.00231104	0.0011122	0.000180758	0.555556
661	chr2R	11232002	11233002	1035	0.448549	0.211754	9.29023e-10	0.000108535	5.6595e-07	2.29527e-06	0.00182337	1.9975e-05	0.555556
662	chr2R	11283495	11284495	1436	0.528483		0.0105513	0.0161867	0.000817212	0.263406	0.0875616	0.0095251	0.666667
663	chr2R	11283875	11284875	1547	0.525522		0.00894317	0.0207907	0.00104439	0.246579	0.104404	0.0115449	0.666667
664	chr2R	11296581	11297581	1095	0.545959		0.206813	0.0205362	0.0140327	0.650227	0.103487	0.0788691	0.444444
665	chr2R	11342520	11343520	711	0.68851		0.0651496	2.58531e-25	1.11613e-25	0.488221	6.11959e-23	2.39787e-23	0.333333
666	chr2R	11367712	11368712	1005	0.441176		0.0685513	0.000873549	0.000653971	0.495465	0.00996002	0.00795186	0.333333
667	chr2R	11370335	11371335	1836	0.487874		0.236565	0.0175909	0.0370918	0.670497	0.0928021	0.152701	0
668	chr2R	11370654	11371654	1566	0.483487		0.372683	0.00396319	0.0102152	0.754877	0.0318619	0.0630949	0
669	chr2R	11393839	11394839	1674	0.525325		0.15038	0.00126618	0.00273711	0.603736	0.0134404	0.0243579	0.111111
670	chr2R	11394146	11395146	1694	0.530726		0.208131	0.000160185	0.000532776	0.650833	0.00253284	0.00677676	0
671	chr2R	11395601	11396601	778	0.457612		0.0696098	0.0055219	0.00284591	0.497555	0.0403924	0.0250108	0.444444
672	chr2R	11396946	11397946	1661	0.534976		0.983213	0.00305719	0.00658081	0.995331	0.0261017	0.0462449	0
673	chr2R	11398142	11399142	1460	0.528685		0.0323283	0.0308461	0.00413326	0.400116	0.135502	0.033041	0.777778
674	chr2R	11398472	11399472	1521	0.535525		0.0572208	0.00630726	0.00645659	0.471486	0.0446901	0.04565	0.333333
675	chr2R	11399360	11400360	1004	0.431697		0.0350669	2.46346e-06	9.08701e-07	0.407508	6.99071e-05	3.04673e-05	0
676	chr2R	11410113	11411113	862	0.544571		0.595139	0.0190889	0.032792	0.854827	0.0982529	0.140644	0
677	chr2R	11527853	11528853	1917	0.531503		0.635337	0.00465427	0.00728085	0.869358	0.0358326	0.0497382	0
678	chr2R	11593566	11594566	1248	0.542716		0.575664	0.00199397	0.00410481	0.84552	0.018888	0.0328734	0
679	chr2R	11593878	11594878	998	0.561644		0.351601	0.000100339	0.000165545	0.746545	0.00170672	0.00260301	0.333333
680	chr2R	11596608	11597608	977	0.537641		0.431047	0.00633052	0.012249	0.782842	0.0448228	0.0715361	0
681	chr2R	11615938	11616938	1462	0.470432		0.331226	0.0137089	0.0273747	0.734358	0.0777829	0.124568	0
682	chr2R	11634443	11635443	784	0.571901		0.50066	0.000549171	0.000929566	0.816296	0.00692463	0.0105289	0
683	chr2R	11634878	11635878	711	0.577269		0.0119757	2.93377e-05	3.21971e-05	0.279788	0.000615235	0.000651357	0.333333
684	chr2R	11639149	11640149	905	0.432149		0.295644	1.78328e-06	6.35756e-07	0.713479	5.28433e-05	2.20838e-05	0
685	chr2R	11639846	11640846	1367	0.437209		0.943925	8.55673e-07	9.56696e-06	0.980795	2.74552e-05	0.000227016	0
686	chr2R	11640131	11641131	1234	0.456855		0.842375	0.00153518	0.0026702	0.94503	0.0155875	0.0238808	0
687	chr2R	11678472	11679472	1251	0.46326		0.763347	0.0032748	0.00666545	0.918146	0.0275444	0.0466547	0
688	chr2R	11678874	11679874	1283	0.460919		0.761024	0.00149415	0.00336619	0.917256	0.015243	0.0283722	0
689	chr2R	11679214	11680214	1287	0.466475		0.817043	0.0112894	0.0231575	0.936387	0.067771	0.111532	0
690	chr2R	11793740	11794740	768	0.467446		0.0117415	0.123763	0.00590554	0.277763	0.333176	0.0427557	1
691	chr2R	11824542	11825542	1576	0.5307		0.662395	0.0121675	0.0223954	0.879588	0.0715459	0.109012	0
692	chr2R	11824804	11825804	1751	0.524538		0.501237	0.0134586	0.0252614	0.816715	0.0767816	0.118204	0.111111
693	chr2R	11825057	11826057	1755	0.529412		0.0960014	0.0031351	0.00233949	0.541742	0.0266117	0.021648	0.444444
694	chr2R	11825277	11826277	1798	0.533648		0.0732753	0.00102338	0.00101877	0.505657	0.0113222	0.0113251	0.333333
695	chr2R	11825745	11826745	705	0.543156		0.0124818	0.0244899	0.00281236	0.284056	0.116637	0.0247932	0.666667
696	chr2R	11889939	11890939	1269	0.571746		0.0490766	1.88368e-05	1.14156e-05	0.452315	0.000416686	0.000264357	0.333333
697	chr2R	11890163	11891163	1333	0.569263		0.0712425	3.83029e-05	2.26436e-05	0.499849	0.000769757	0.000480205	0.333333
698	chr2R	11968043	11969043	739	0.523266	0.159738	0.00397482	0.224745	0.00708729	0.179366	0.472097	0.0487236	1
699	chr2R	12017957	12018957	1105	0.515027	0.173051	0.000733304	0.605889	0.00380272	0.0850073	0.8017	0.0309941	1
700	chr2R	12027196	12028196	2958	0.538313		0.0146852	6.07792e-05	4.85089e-06	0.299693	0.00113117	0.00012939	0.444444
701	chr2R	12027453	12028453	2822	0.540832		0.00926205	1.85894e-05	5.43933e-07	0.249695	0.000412137	1.9284e-05	0.444444
702	chr2R	12027886	12028886	2466	0.512901		0.0116486	0.215347	0.0112089	0.276344	0.460443	0.0671449	1
703	chr2R	12034065	12035065	1509	0.506308	0.0879778	0.000884929	0.678271	0.00305729	0.0918143	0.843915	0.0264626	1
704	chr2R	12065633	12066633	1262	0.458083		0.00840601	4.05736e-05	2.78471e-05	0.240647	0.000806372	0.000574229	0.333333
705	chr2R	12065958	12066958	1167	0.454628		0.0233975	0.000105516	6.67931e-05	0.359325	0.00178098	0.00122635	0.333333
706	chr2R	12138239	12139239	933	0.545082		0.529909	0.00423722	0.00788793	0.827335	0.0335801	0.0526676	0
707	chr2R	12165268	12166268	981	0.472586		0.00762696	0.0510072	0.0107635	0.231562	0.189485	0.0653798	0.777778
708	chr2R	12179869	12180869	1125	0.551415		0.0742314	0.000259519	0.000414216	0.507086	0.00372911	0.00552932	0.222222
709	chr2R	12180109	12181109	1280	0.54928		0.0358514	0.000253258	0.000234028	0.410612	0.00366044	0.00346919	0.333333
710	chr2R	12199613	12200613	1308	0.54257		0.154192	0.00469399	0.00764189	0.607136	0.0360578	0.0514886	0
711	chr2R	12205589	12206589	1120	0.540426		0.980672	0.0139507	0.0287465	0.994321	0.0787322	0.129043	0
712	chr2R	12205867	12206867	837	0.550308		0.980281	0.00680156	0.0139129	0.994167	0.0471943	0.0783892	0
713	chr2R	12260931	12261931	1089	0.470122		0.0136621	0.0384383	0.00718406	0.29253	0.157458	0.0492091	0.666667
714	chr2R	12403990	12404990	688	0.577487		0.610935	0.000372873	0.000533019	0.859986	0.0050152	0.00677676	0
715	chr2R	12445568	12446568	947	0.560736		0.0807104	0.000309874	0.000363038	0.518769	0.00432074	0.00495477	0.222222
716	chr2R	12452278	12453278	1916	0.536331		0.422515	0.00030005	0.000801909	0.779191	0.004209	0.00937854	0
717	chr2R	12455518	12456518	950	0.469198		0.349956	0.00580208	0.00694086	0.74571	0.0419989	0.0480251	0.333333
718	chr2R	12455868	12456868	799	0.456769		0.263672	0.000561644	0.000430581	0.691356	0.00704372	0.00568879	0.333333
719	chr2R	12457788	12458788	1121	0.541391		0.228457	0.0122352	0.023134	0.665064	0.0718337	0.111523	0
720	chr2R	12518640	12519640	2038	0.525781		0.074182	0.0107538	0.0225498	0.507086	0.0653696	0.109548	0.111111
721	chr2R	12518871	12519871	1863	0.536132		0.0967249	0.00246347	0.00542398	0.542975	0.0221925	0.0401755	0.111111
722	chr2R	12520886	12521886	1161	0.530979		0.632722	0.0183815	0.0302441	0.868298	0.0957211	0.133551	0.111111
723	chr2R	12528297	12529297	2120	0.372999		0.046714	1.69176e-28	3.04909e-31	0.444567	4.88142e-26	9.06246e-29	0.333333
724	chr2R	12528563	12529563	2014	0.359746		0.0280176	2.09514e-31	1.38115e-34	0.378237	7.265e-29	4.87471e-32	0.333333
725	chr2R	12528828	12529828	2010	0.35645		0.0296394	1.61639e-32	7.78072e-36	0.38824	5.97158e-30	2.92926e-33	0.333333
726	chr2R	12529032	12530032	1782	0.44837		0.0131673	4.68803e-08	1.53612e-07	0.288422	2.00995e-06	6.03607e-06	0.333333
727	chr2R	12542741	12543741	1090	0.595525		0.223052	2.41833e-10	2.05044e-10	0.661082	1.56715e-08	1.24316e-08	0.333333
728	chr2R	12543138	12544138	991	0.596457		0.330163	1.16557e-10	1.46966e-10	0.733574	7.82257e-09	9.14889e-09	0.333333
729	chr2R	12543512	12544512	814	0.600655		0.824479	5.05797e-09	4.07223e-09	0.938375	2.6102e-07	1.93946e-07	0.333333
730	chr2R	12549053	12550053	1017	0.540312		0.688702	0.0159056	0.0217655	0.888843	0.0864497	0.106994	0
731	chr2R	12559421	12560421	1130	0.543191		0.181519	0.0095392	0.0131939	0.631853	0.0602468	0.0753617	0
732	chr2R	12577064	12578064	1095	0.541069		0.794111	0.00358757	0.00573642	0.928923	0.029582	0.0418455	0
733	chr2R	12622422	12623422	753	0.549611		0.580474	0.000589327	0.00104413	0.847816	0.00731202	0.0115449	0
734	chr2R	12754983	12755983	1886	0.539152		0.20993	5.26316e-05	4.01731e-05	0.651872	0.000997376	0.000788893	0.333333
735	chr2R	12755343	12756343	2383	0.534944		0.650745	0.000275354	0.000582126	0.875372	0.00391678	0.00724876	0.222222
736	chr2R	12755784	12756784	2105	0.541559		0.825812	0.00122626	0.00244767	0.939054	0.013139	0.0224128	0
737	chr2R	12760023	12761023	1449	0.539162		0.219862	0.00203262	0.00379875	0.658683	0.0191674	0.0309745	0.222222
738	chr2R	12776268	12777268	1602	0.467934		0.728731	0.00239359	0.00360484	0.905402	0.0217265	0.0298116	0.111111
739	chr2R	12776552	12777552	1300	0.458712		0.843972	0.00428676	0.00433028	0.945774	0.0338911	0.0341627	0.222222
740	chr2R	12846862	12847862	790	0.515844		0.0133222	0.380498	0.0196832	0.289969	0.633923	0.0995748	1
741	chr2R	12870751	12871751	1084	0.466887		0.875413	0.0113156	0.0212495	0.956318	0.0678992	0.105078	0
742	chr2R	12876340	12877340	964	0.54266		0.440124	0.00715622	0.0124269	0.786889	0.0490269	0.0721559	0
743	chr2R	12879055	12880055	2322	0.533503		0.179436	0.000197771	0.000431712	0.629994	0.00299996	0.00569803	0
744	chr2R	12879317	12880317	2761	0.534062		0.148443	6.849e-05	0.000157057	0.601509	0.00124364	0.00249637	0
745	chr2R	12879776	12880776	3097	0.519815		0.214542	0.0102282	0.0199447	0.654364	0.0631265	0.100499	0
746	chr2R	12886521	12887521	849	0.467954		0.102722	0.0299196	0.0176072	0.551758	0.132935	0.0921738	0.555556
747	chr2R	12895076	12896076	927	0.540972		0.433168	0.0144654	0.0215404	0.783654	0.0809941	0.106145	0
748	chr2R	12895487	12896487	1061	0.554252		0.090203	0.00110339	0.00148155	0.535001	0.012019	0.0152595	0
749	chr2R	12895901	12896901	728	0.552182		0.171953	0.00580352	0.00866533	0.623848	0.0420016	0.0562649	0
750	chr2R	12911657	12912657	582	0.583737		0.291648	1.05407e-05	1.38585e-05	0.710211	0.000251918	0.000313402	0.222222
751	chr2R	12912009	12913009	580	0.581463		0.252419	1.8344e-05	2.54137e-05	0.6832	0.00040738	0.000530974	0.222222
752	chr2R	12927988	12928988	875	0.570111		0.0695859	4.62979e-07	7.17882e-06	0.497555	1.56826e-05	0.000178029	0
753	chr2R	12929100	12930100	1053	0.624928		0.162688	3.83581e-17	2.58711e-18	0.61605	4.76823e-15	3.27783e-16	0.444444
754	chr2R	12945879	12946879	949	0.466579	0.141004	0.000163004	0.0221992	0.00219582	0.0336496	0.108916	0.0205981	1
755	chr2R	12946306	12947306	834	0.476778	0.125495	0.000660196	0.299048	0.0147031	0.0803001	0.554941	0.0815511	1
756	chr2R	12955513	12956513	789	0.569435		0.0309626	9.98025e-05	0.000121292	0.395077	0.00169978	0.00200446	0.222222
757	chr2R	12991372	12992372	991	0.529574		0.511929	0.00924508	0.0159879	0.820889	0.0589448	0.0861975	0
758	chr2R	13012623	13013623	742	0.547872		0.931898	0.015599	0.0231694	0.976008	0.0852872	0.111571	0
759	chr2R	13041222	13042222	1447	0.539355		0.812098	0.00352898	0.00600765	0.934454	0.0292454	0.0432651	0
760	chr2R	13132607	13133607	1595	0.532931		0.100168	0.0191762	0.0155352	0.548383	0.0985743	0.0846925	0.444444
761	chr2R	13145078	13146078	733	0.55122		0.22888	0.00193034	0.00286418	0.665177	0.0184724	0.0251177	0
762	chr2R	13151228	13152228	880	0.510322	0.102589	0.00453454	0.730294	0.0126163	0.188976	0.874168	0.0729554	1
763	chr2R	13159517	13160517	827	0.549233		0.619956	0.00777396	0.0149695	0.863581	0.0519886	0.0825771	0
764	chr2R	13168206	13169206	1095	0.453761		0.890913	0.00174575	0.00295583	0.962234	0.0171671	0.0257422	0
765	chr2R	13183229	13184229	1213	0.442369		0.381924	2.98029e-05	4.54174e-05	0.760746	0.000622351	0.000876208	0.222222
766	chr2R	13183459	13184459	1100	0.43839		0.355313	5.03648e-05	7.19789e-05	0.747894	0.000965529	0.00130639	0.222222
767	chr2R	13238747	13239747	1304	0.58365		0.254642	2.11172e-07	4.25426e-07	0.685324	7.77481e-06	1.54711e-05	0.333333
768	chr2R	13239003	13240003	1332	0.583137		0.495721	1.16125e-07	3.09227e-07	0.813645	4.54498e-06	1.15646e-05	0.333333
769	chr2R	13239272	13240272	1365	0.584		0.846021	1.62727e-07	1.71053e-06	0.946595	6.18521e-06	5.27323e-05	0.222222
770	chr2R	13438569	13439569	1434	0.457401		0.0696764	0.000346196	0.000143844	0.497706	0.00472716	0.00231521	0.444444
771	chr2R	13438950	13439950	1077	0.354312		0.254247	9.21499e-18	3.83802e-18	0.684931	1.21423e-15	4.81641e-16	0.333333
772	chr2R	13449542	13450542	3036	0.511707	0.0697562	0.00044757	0.153905	0.00032202	0.0675284	0.378393	0.0045044	1
773	chr2R	13450020	13451020	3356	0.514894	0.0617364	0.0024753	0.0688101	0.000390276	0.147362	0.230046	0.00526979	0.888889
774	chr2R	13476082	13477082	735	0.544212		0.0130504	0.0403692	0.00321298	0.287095	0.162681	0.0274546	1
775	chr2R	13501556	13502556	1948	0.475		0.177799	0.0133899	0.0285567	0.629226	0.076478	0.128395	0
776	chr2R	13553561	13554561	873	0.559779		0.888819	0.00234915	0.0038383	0.961086	0.0214017	0.0311941	0.222222
777	chr2R	13553819	13554819	823	0.561996		0.840613	0.00122394	0.00150919	0.94434	0.0131259	0.0154395	0.333333
778	chr2R	13559525	13560525	1784	0.53163		0.130233	0.00861685	0.0194222	0.583348	0.0561427	0.0988108	0
779	chr2R	13559794	13560794	2080	0.532593		0.16185	0.00155474	0.00344858	0.615231	0.0157482	0.0288976	0
780	chr2R	13560209	13561209	1924	0.540945		0.0888874	1.39756e-05	3.72156e-05	0.532555	0.000321008	0.000739635	0
781	chr2R	13560791	13561791	3357	0.521173		0.129928	0.00243731	0.00578406	0.582649	0.0220171	0.0421075	0
782	chr2R	13561194	13562194	3137	0.522862		0.273084	0.0033239	0.00666082	0.697847	0.027879	0.0466517	0
783	chr2R	13562775	13563775	1156	0.449229		0.125045	0.000342838	0.000417766	0.578862	0.00469103	0.00556036	0.333333
784	chr2R	13568916	13569916	1388	0.656549		0.0211963	2.42744e-30	4.78966e-29	0.347147	8.13193e-28	1.27929e-26	0
785	chr2R	13569637	13570637	3056	0.587575	0.0635345	0.00462403	3.91261e-27	1.32037e-25	0.189371	1.05935e-24	2.82131e-23	0
786	chr2R	13570354	13571354	1738	0.526176		0.0561897	0.0164275	0.0249037	0.46801	0.0884712	0.117126	0
787	chr2R	13576642	13577642	981	0.554392		0.410795	0.000868244	0.00121412	0.77413	0.0099167	0.012996	0.333333
788	chr2R	13579488	13580488	1013	0.551176		0.4656	0.00636194	0.0124242	0.799139	0.0449969	0.0721504	0
789	chr2R	13584093	13585093	3023	0.4548		0.122007	7.56696e-08	2.23639e-09	0.576559	3.08373e-06	1.14662e-07	0.444444
790	chr2R	13584682	13585682	1628	0.426933		0.451229	1.09165e-08	4.26243e-09	0.792627	5.31796e-07	2.02031e-07	0.333333
791	chr2R	13586999	13587999	732	0.542328		0.476968	0.0130603	0.0222793	0.805681	0.0751929	0.108675	0.111111
792	chr2R	13622520	13623520	1488	0.525798		0.0868671	0.0123807	0.0209472	0.529671	0.0724621	0.103947	0.111111
793	chr2R	13623013	13624013	858	0.559367		0.282954	0.000858166	0.00162267	0.704369	0.00984523	0.0163883	0.111111
794	chr2R	13667728	13668728	809	0.681507	0.201224	5.56562e-05	3.5843e-23	6.12769e-26	0.0184205	7.15592e-21	1.33092e-23	0.555556
795	chr2R	13858191	13859191	1356	0.541383		0.405472	0.0027099	0.00554573	0.771267	0.0237962	0.040816	0
796	chr2R	13858564	13859564	1423	0.539624		0.65361	0.00264055	0.00497048	0.876045	0.0233299	0.0378643	0
797	chr2R	13900209	13901209	856	0.499653	0.138654	0.0043269	0.63636	0.0163822	0.187305	0.819142	0.0875355	1
798	chr2R	13910757	13911757	872	0.560419		0.209159	0.000114038	5.87531e-05	0.651229	0.00190368	0.00109759	0.333333
799	chr2R	13911406	13912406	628	0.586106		0.221578	4.37734e-05	7.58712e-05	0.660353	0.000859594	0.00136389	0
800	chr2R	13925653	13926653	1016	0.449921		0.456722	0.0050896	0.0132094	0.795889	0.0380253	0.0754248	0
801	chr2R	13934107	13935107	706	0.458813		0.229281	0.00435628	0.00756685	0.665685	0.0342422	0.0511078	0.222222
802	chr2R	13936036	13937036	858	0.533854		0.0249882	0.0773913	0.014501	0.366711	0.247236	0.0807219	1
803	chr2R	13953948	13954948	2143	0.52394		0.599234	0.0121464	0.0186027	0.856305	0.0714641	0.0959003	0
804	chr2R	13957124	13958124	1552	0.471423		0.101842	0.00745081	0.0125555	0.551462	0.0504542	0.0727407	0.111111
805	chr2R	13959841	13960841	2072	0.478443		0.956502	0.0105796	0.0176568	0.985214	0.0646088	0.0922754	0
806	chr2R	13960145	13961145	1796	0.480896		0.979857	0.0143604	0.0271457	0.994117	0.0805085	0.123954	0
807	chr2R	13960540	13961540	1342	0.462231		0.875768	8.68635e-05	0.000208208	0.956523	0.00151332	0.00313541	0
808	chr2R	13982605	13983605	1619	0.53698		0.716892	0.00545901	0.0111386	0.900031	0.0400287	0.0668551	0
809	chr2R	13982853	13983853	1713	0.533749		0.655749	0.00998055	0.0197305	0.87673	0.062082	0.0997758	0
810	chr2R	13995365	13996365	1618	0.527778		0.700268	0.00485303	0.0083136	0.893098	0.0368286	0.0546816	0
811	chr2R	14007932	14008932	1061	0.550152		0.685787	5.91273e-05	0.00016395	0.887846	0.00110511	0.00258461	0
812	chr2R	14011330	14012330	704	0.543253		0.736053	0.0064307	0.0103543	0.907599	0.0453476	0.0636157	0.111111
813	chr2R	14169959	14170959	1366	0.524636		0.0566798	0.0484129	0.00829916	0.469076	0.183451	0.0546139	0.777778
814	chr2R	14216587	14217587	1069	0.564672		0.257579	6.097e-05	6.17266e-05	0.687456	0.00113312	0.00114664	0.333333
815	chr2R	14219343	14220343	656	0.553442		0.0969732	0.0069075	0.0111706	0.543232	0.0477533	0.0670028	0.222222
816	chr2R	14219783	14220783	871	0.552354		0.0105549	0.00102797	0.000383193	0.263406	0.0113684	0.00519109	0.444444
817	chr2R	14234731	14235731	985	0.536638		0.0322798	0.129289	0.0123558	0.400006	0.34195	0.0719116	1
818	chr2R	14234947	14235947	878	0.532573		0.0240503	0.153649	0.0129093	0.362174	0.378049	0.0741925	1
819	chr2R	14235153	14236153	1089	0.534212		0.00848671	0.105783	0.00341998	0.2417	0.3022	0.0287336	1
820	chr2R	14411061	14412061	1624	0.541624		0.971316	0.00205765	0.00394614	0.991282	0.0193457	0.0319065	0
821	chr2R	14411332	14412332	1353	0.551518		0.987261	0.00173447	0.00335642	0.996335	0.0171197	0.028342	0
822	chr2R	14432975	14433975	1080	0.528393	0.110101	0.00318069	0.0909873	0.0139166	0.164262	0.274455	0.0783984	1
823	chr2R	14481865	14482865	689	0.453782		0.140339	0.00726643	0.0114116	0.59385	0.0495501	0.0679984	0
824	chr2R	14487713	14488713	864	0.562712		0.447025	0.00309604	0.00132993	0.790078	0.026348	0.0139709	0.444444
825	chr2R	14494392	14495392	968	0.517578	0.102229	0.00166161	0.176724	0.00409469	0.123873	0.409002	0.032819	1
826	chr2R	14502989	14503989	2128	0.519978		0.0134968	0.0556342	0.00309983	0.291704	0.200608	0.026725	0.777778
827	chr2R	14503420	14504420	2539	0.521401	0.102118	2.47413e-05	0.029908	4.96656e-06	0.010295	0.132911	0.000132056	1
828	chr2R	14503716	14504716	2564	0.53672	0.0685211	0.000799107	6.28435e-05	1.20596e-06	0.0892336	0.00115976	3.88522e-05	0.555556
829	chr2R	14503946	14504946	2508	0.530464		0.00537098	0.000391058	9.40678e-06	0.200526	0.00522954	0.000223977	0.555556
830	chr2R	14504224	14505224	1970	0.542315		0.265026	1.99371e-05	2.66393e-05	0.692202	0.000438084	0.000554821	0.333333
831	chr2R	14504710	14505710	1041	0.528165		0.509217	0.0149109	0.028194	0.819631	0.0826457	0.127283	0
832	chr2R	14757340	14758340	1546	0.482729		0.162228	0.0152899	0.0221107	0.615578	0.0841385	0.108045	0.333333
833	chr2R	14798444	14799444	748	0.551607		0.193841	0.0111317	0.0171723	0.641806	0.067038	0.0906305	0.222222
834	chr2R	14927780	14928780	1352	0.532147		0.249209	0.0078961	0.0126254	0.68095	0.0525742	0.0729672	0
835	chr2R	15049403	15050403	1451	0.531646		0.66584	0.0140682	0.0219664	0.880613	0.0792224	0.107636	0.111111
836	chr2R	15092273	15093273	1069	0.448695		0.366554	0.00567324	0.00597146	0.751705	0.0412856	0.0430909	0
837	chr2R	15247903	15248903	822	0.656604		0.0427771	3.26938e-20	1.42448e-21	0.433278	5.23233e-18	2.21619e-19	0.444444
838	chr2R	15248253	15249253	822	0.656604		0.0427771	3.26938e-20	1.42448e-21	0.433278	5.23233e-18	2.21619e-19	0.444444
839	chr2R	15290381	15291381	713	0.462256		0.0081907	0.145557	0.0171622	0.238495	0.365976	0.0906012	1
840	chr2R	15328876	15329876	1173	0.57037		0.719751	1.06367e-08	3.68034e-09	0.900986	5.19096e-07	1.76988e-07	0.333333
841	chr2R	15353021	15354021	796	0.544572		0.639814	0.00290377	0.00525223	0.871174	0.0250789	0.0392937	0
842	chr2R	15355372	15356372	1199	0.541009		0.230834	0.000937319	0.00167131	0.666153	0.0105442	0.016781	0
843	chr2R	15355764	15356764	1460	0.539517		0.260121	0.000830199	0.00176599	0.689005	0.00959023	0.0174917	0
844	chr2R	15537402	15538402	1113	0.453216		0.144353	0.00952756	0.022625	0.597204	0.0601983	0.109778	0.111111
845	chr2R	15537640	15538640	1430	0.45679		0.0211057	0.00145405	0.0021044	0.347147	0.0149567	0.0199489	0.333333
846	chr2R	15568457	15569457	1423	0.57835		0.0936087	1.622e-08	9.09439e-09	0.539174	7.69719e-07	4.00782e-07	0.222222
847	chr2R	15568944	15569944	930	0.581995		0.21111	1.05826e-07	6.70831e-07	0.652873	4.20431e-06	2.31194e-05	0.222222
848	chr2R	15570921	15571921	2190	0.479577		0.0675116	0.0191963	0.0229749	0.493713	0.0986383	0.111019	0.444444
849	chr2R	15571186	15572186	1907	0.472748		0.0138941	0.00439184	0.00171454	0.29355	0.0344464	0.0170806	0.444444
850	chr2R	15734932	15735932	2091	0.546405		0.353901	3.22142e-08	4.78003e-07	0.747409	1.42921e-06	1.71752e-05	0
851	chr2R	15740563	15741563	769	0.45539		0.255917	0.00401299	0.00629261	0.686451	0.032125	0.0448758	0
852	chr2R	15886281	15887281	798	0.454018		0.829696	0.00440765	0.00593359	0.940472	0.0345156	0.0428802	0
853	chr2R	15912709	15913709	748	0.571027		0.535667	0.000199384	0.000197901	0.829223	0.00301863	0.00300655	0.333333
854	chr2R	15920126	15921126	686	0.42623		0.731935	0.000730438	0.00155079	0.90641	0.00865534	0.0157794	0
855	chr2R	15929780	15930780	859	0.453997		0.584368	0.00024269	0.000375935	0.849366	0.00353093	0.00510853	0.222222
856	chr2R	15934566	15935566	2482	0.517601		0.402095	0.0136852	0.0288533	0.770434	0.077693	0.129387	0
857	chr2R	16010695	16011695	1576	0.53905		0.496457	0.00197974	0.00368608	0.814178	0.0187806	0.0302996	0
858	chr2R	16010925	16011925	1720	0.53827		0.407501	0.00120464	0.00250906	0.77238	0.0129532	0.0228532	0
859	chr2R	16011152	16012152	1712	0.544423		0.0143553	0.000135628	0.00019134	0.297021	0.00220541	0.00292259	0.222222
860	chr2R	16027748	16028748	789	0.463713		0.428411	0.00530962	0.0114656	0.78231	0.0392463	0.0682277	0
861	chr2R	16027980	16028980	789	0.463713		0.428411	0.00530962	0.0114656	0.78231	0.0392463	0.0682277	0
862	chr2R	16095155	16096155	980	0.545565		0.430494	0.0056036	0.00883794	0.782842	0.0409068	0.0570576	0.222222
863	chr2R	16141431	16142431	1486	0.521222		0.0326729	0.0324846	0.00956687	0.401032	0.140387	0.0602771	0.666667
864	chr2R	16142635	16143635	1555	0.539752		0.327933	5.2225e-05	3.83933e-05	0.732467	0.00099126	0.000759223	0.333333
865	chr2R	16142913	16143913	1320	0.55815		0.269366	6.97277e-06	1.45193e-06	0.695057	0.000176802	4.56944e-05	0.333333
866	chr2R	16167155	16168155	957	0.466942		0.437201	0.00904062	0.0131991	0.78525	0.0579497	0.0753771	0.111111
867	chr2R	16169371	16170371	1726	0.457895		0.128952	0.000513791	0.000767263	0.581704	0.00654745	0.00907267	0
868	chr2R	16218361	16219361	1122	0.567083		0.131605	2.80102e-05	6.28837e-05	0.584099	0.000590845	0.00116485	0.222222
869	chr2R	16218677	16219677	1864	0.536115		0.335327	0.00579514	0.00841252	0.737152	0.041957	0.0550821	0
870	chr2R	16218900	16219900	1885	0.534162		0.372212	0.0092426	0.0147066	0.75485	0.0589392	0.0815589	0
871	chr2R	16220486	16221486	765	0.55268		0.907167	0.00653336	0.0118976	0.968439	0.0458239	0.0700706	0
872	chr2R	16220808	16221808	1470	0.55723		0.138431	7.58369e-05	9.81468e-05	0.592485	0.00135639	0.00169495	0.333333
873	chr2R	16221030	16222030	1648	0.538436		0.328269	0.0029583	0.00630655	0.732471	0.0254387	0.0449266	0.111111
874	chr2R	16221325	16222325	1229	0.53817		0.431027	0.0176744	0.0293412	0.782842	0.093094	0.130935	0
875	chr2R	16229640	16230640	1142	0.553293		0.0616685	0.00720224	0.00926572	0.48139	0.0492483	0.0589623	0.222222
876	chr2R	16229920	16230920	1412	0.560348		0.260673	3.13037e-05	7.84114e-05	0.689398	0.000647533	0.0014019	0
877	chr2R	16230203	16231203	1346	0.562905		0.392007	1.10492e-05	2.53799e-05	0.765397	0.000262169	0.000530548	0
878	chr2R	16290707	16291707	1478	0.530758		0.176008	0.00162076	0.00473311	0.62733	0.0162446	0.0365287	0.111111
879	chr2R	16290999	16291999	1809	0.536082		0.136623	0.000109934	0.000342321	0.590372	0.00184374	0.00471497	0
880	chr2R	16291277	16292277	1876	0.533507		0.100888	0.000200715	0.000415765	0.55008	0.00303414	0.00554307	0.333333
881	chr2R	16293401	16294401	1589	0.463762		0.84116	0.00903351	0.0138022	0.944443	0.0579323	0.0778984	0
882	chr2R	16295561	16296561	945	0.54852		0.752656	0.00699902	0.00948074	0.913572	0.048209	0.0599814	0
883	chr2R	16321337	16322337	1963	0.542623		0.191389	8.92182e-05	4.5483e-05	0.639978	0.00154481	0.000877045	0.333333
884	chr2R	16321669	16322669	1993	0.537877		0.122428	0.000257066	9.62422e-05	0.576965	0.00370194	0.00166789	0.333333
885	chr2R	16321945	16322945	1652	0.53538		0.0597293	0.000201354	0.000177618	0.475932	0.00304152	0.00275019	0.333333
886	chr2R	16431753	16432753	703	0.681287		0.0320832	2.68236e-22	2.70468e-22	0.399383	5.09777e-20	4.47348e-20	0.333333
887	chr2R	16516245	16517245	1525	0.543262		0.899233	0.000152804	0.00048458	0.965216	0.00243661	0.00627636	0
888	chr2R	16516710	16517710	1268	0.58281		0.583324	1.29063e-10	1.40503e-10	0.848973	8.6326e-09	8.76041e-09	0.333333
889	chr2R	16578909	16579909	2559	0.470981		0.855881	0.0076327	0.0153581	0.950124	0.0513305	0.0840516	0
890	chr2R	16579231	16580231	2682	0.47219		0.699162	0.00663999	0.0135492	0.892553	0.0464072	0.0769319	0
891	chr2R	16579513	16580513	1729	0.462938		0.335869	0.0119248	0.0198617	0.737582	0.0704721	0.100234	0.111111
892	chr2R	16730868	16731868	1384	0.459235		0.240477	0.000323006	0.00058294	0.674142	0.00446654	0.00725555	0.222222
893	chr2R	16731642	16732642	1162	0.426115		0.631382	3.66293e-06	4.36789e-06	0.867874	9.97215e-05	0.000118343	0.222222
894	chr2R	16809882	16810882	991	0.553494		0.115668	0.000214873	0.000331475	0.567438	0.00320164	0.00460731	0.222222
895	chr2R	16810377	16811377	1108	0.55879		0.12952	6.41405e-05	7.14635e-05	0.582442	0.00117874	0.00129764	0.333333
896	chr2R	16821499	16822499	925	0.463684		0.0190588	0.0479441	0.0175454	0.332478	0.182251	0.0919733	0.666667
897	chr2R	16828438	16829438	1401	0.53429		0.993299	0.00641646	0.0143927	0.997984	0.045274	0.0802724	0
898	chr2R	16829917	16830917	1440	0.55402		0.392012	0.000353737	0.000699571	0.765397	0.00480853	0.00841554	0
899	chr2R	16830156	16831156	1507	0.566442		0.286468	4.57344e-06	1.14084e-05	0.707222	0.000121497	0.000264345	0
900	chr2R	17015170	17016170	795	0.458858		0.880933	0.0175161	0.0295835	0.958591	0.0924821	0.13161	0
901	chr2R	17018668	17019668	1336	0.548713		0.251652	7.85551e-05	0.000100206	0.682986	0.00139563	0.0017185	0.222222
902	chr2R	17019013	17020013	1646	0.547576		0.540154	3.32151e-06	5.69949e-06	0.830407	9.13069e-05	0.000147336	0.222222
903	chr2R	17019520	17020520	2263	0.541329		0.688575	1.85911e-06	5.19272e-06	0.888823	5.48027e-05	0.000137211	0.333333
904	chr2R	17019890	17020890	1879	0.533981		0.880611	0.000243602	0.000405115	0.958591	0.0035403	0.00543775	0.222222
905	chr2R	17027902	17028902	1038	0.546201		0.362542	6.20015e-05	0.000163669	0.750515	0.00114959	0.00258276	0
906	chr2R	17048310	17049310	822	0.487023	0.120656	0.00402979	0.659048	0.0186456	0.180814	0.832764	0.0960216	1
907	chr2R	17053493	17054493	695	0.551784		0.265413	0.00171519	0.00211041	0.692297	0.0169546	0.019982	0.333333
908	chr2R	17086037	17087037	693	0.43997		0.10104	0.00390126	0.00221517	0.550342	0.0315307	0.0207398	0.444444
909	chr2R	17086600	17087600	1118	0.443712		0.0143589	0.00254492	0.000924537	0.297021	0.02275	0.0104869	0.444444
910	chr2R	17086901	17087901	1004	0.445593		0.157261	0.00619479	0.00754975	0.610723	0.0441146	0.0510418	0.222222
911	chr2R	17087134	17088134	790	0.443561		0.553935	0.00540265	0.0101319	0.836909	0.0397284	0.0627373	0
912	chr2R	17436054	17437054	1538	0.464048		0.024404	0.00248983	0.000991247	0.363414	0.0223841	0.0110783	0.444444
913	chr2R	17475625	17476625	1532	0.520322		0.711056	0.011617	0.0268646	0.897951	0.0691598	0.123097	0
914	chr2R	17475883	17476883	1385	0.522388		0.735425	0.00165464	0.0034868	0.90759	0.0164838	0.0291156	0
915	chr2R	17476694	17477694	938	0.549512		0.743978	0.00178811	0.0037419	0.910512	0.0174614	0.0306374	0
916	chr2R	17513691	17514691	1504	0.4643		0.744792	0.0154868	0.0209086	0.910942	0.0848853	0.103821	0
917	chr2R	17535410	17536410	1457	0.536044		0.822294	0.00136253	0.00269298	0.937516	0.0142301	0.0240464	0
918	chr2R	17535872	17536872	1709	0.55451		0.920528	2.17762e-06	1.86248e-06	0.971884	6.2879e-05	5.69403e-05	0
919	chr2R	17536133	17537133	2004	0.543716		0.972773	2.23695e-05	5.93585e-05	0.991816	0.000485062	0.00110577	0
920	chr2R	17568487	17569487	1364	0.537834		0.216174	0.00926234	0.0203804	0.656174	0.0590115	0.102096	0
921	chr2R	17568929	17569929	960	0.537148		0.300296	0.0133275	0.0258799	0.716011	0.0761873	0.120004	0
922	chr2R	17572615	17573615	1196	0.553432		0.141493	0.00031915	0.000333336	0.595119	0.00442357	0.0046283	0.333333
923	chr2R	17638653	17639653	626	0.581315		0.301123	6.14455e-06	1.79039e-05	0.716546	0.000157928	0.000392101	0.444444
924	chr2R	17639189	17640189	754	0.58884		0.86586	2.81095e-07	2.37123e-07	0.95272	1.00649e-05	9.08281e-06	0.222222
925	chr2R	17669205	17670205	1976	0.47496		0.0306875	0.0138213	0.0202702	0.393561	0.0781963	0.101737	0.111111
926	chr2R	17669568	17670568	2001	0.470691		0.545366	0.0031975	0.00461959	0.833225	0.0270253	0.035919	0
927	chr2R	17682691	17683691	1490	0.534225		0.433195	0.005498	0.00991494	0.783654	0.04024	0.0618783	0
928	chr2R	17697638	17698638	1472	0.538043		0.111134	0.00195746	0.00264944	0.565395	0.0186499	0.0237381	0.222222
929	chr2R	17726069	17727069	2669	0.535807	0.0635957	0.00502971	1.43352e-05	6.85739e-07	0.194926	0.000327556	2.36126e-05	0.444444
930	chr2R	17726396	17727396	2773	0.539403		0.0734936	8.08018e-06	1.98272e-06	0.506131	0.000200006	6.0013e-05	0.333333
931	chr2R	17726733	17727733	2574	0.540717		0.253289	4.4602e-06	3.45122e-06	0.684166	0.000118728	9.69629e-05	0.333333
932	chr2R	17732627	17733627	1109	0.545604		0.882129	0.00105201	0.00190318	0.958773	0.011571	0.0185211	0
933	chr2R	17804190	17805190	1163	0.479416		0.858476	0.00735415	0.0151983	0.950834	0.0500097	0.0834774	0
934	chr2R	17849918	17850918	1269	0.561773		0.666697	4.45775e-05	8.49857e-05	0.880921	0.000873216	0.0014991	0
935	chr2R	17850363	17851363	1313	0.538106		0.248644	0.0189388	0.0303518	0.680828	0.097684	0.133847	0
936	chr2R	18128304	18129304	925	0.441589		0.260026	0.000141258	0.000291549	0.689005	0.00228215	0.00416213	0
937	chr2R	18140804	18141804	1033	0.559767		0.624434	0.000762436	0.00162734	0.865827	0.00895729	0.0164314	0
938	chr2R	18141083	18142083	835	0.572595		0.667748	0.000289298	0.000671413	0.881335	0.0040799	0.00812147	0
939	chr2R	18141756	18142756	1381	0.540619		0.50925	0.00651595	0.0112985	0.819631	0.0457505	0.0675176	0
940	chr2R	18157466	18158466	1679	0.510999	0.0867017	0.00216356	0.126454	0.0048655	0.137945	0.337319	0.0373173	1
941	chr2R	18157746	18158746	2035	0.515385		0.00728993	0.0368766	0.00477625	0.227541	0.153252	0.0367826	0.666667
942	chr2R	18230081	18231081	723	0.537879		0.0325723	0.144566	0.00920877	0.40089	0.364612	0.0587542	1
943	chr2R	18238987	18239987	747	0.547538		0.0503112	0.00957802	0.00220414	0.456147	0.0604244	0.0206664	0.777778
944	chr2R	18241717	18242717	822	0.46804		0.473335	0.0201076	0.0165476	0.803382	0.102022	0.0881218	0.555556
945	chr2R	18299079	18300079	808	0.446618		0.36941	0.00262857	0.0031337	0.753176	0.0232751	0.0269587	0
946	chr2R	18322550	18323550	805	0.492524	0.115994	0.00118135	0.783703	0.00639269	0.106618	0.902215	0.0453527	1
947	chr2R	18333293	18334293	906	0.571222		0.729232	0.000480931	0.000909302	0.905567	0.00619459	0.0103379	0.222222
948	chr2R	18334520	18335520	978	0.542657		0.0569321	0.000763422	0.000851379	0.470025	0.00896289	0.00981481	0.333333
949	chr2R	18356784	18357784	1332	0.471982	0.0931623	0.00200153	0.23968	0.00709405	0.134745	0.489312	0.0487547	1
950	chr2R	18357153	18358153	1756	0.47925	0.101881	7.98139e-05	0.31341	0.000649226	0.0227102	0.570112	0.00791607	1
951	chr2R	18357727	18358727	1056	0.537486	0.135564	0.00018469	0.00679323	8.58748e-07	0.0368727	0.0471613	2.90437e-05	0.888889
952	chr2R	18374985	18375985	792	0.454479		0.333485	0.0142205	0.0190897	0.736223	0.0799397	0.0976886	0
953	chr2R	18503368	18504368	620	0.550664		0.947455	0.00283962	0.00365015	0.98201	0.0246325	0.0300919	0
954	chr2R	18503744	18504744	638	0.565676		0.673672	0.00149423	0.00200676	0.883637	0.015243	0.0192449	0
955	chr2R	18582935	18583935	1990	0.52712		0.21354	0.0101834	0.0157611	0.653649	0.062967	0.0854879	0.222222
956	chr2R	18627077	18628077	1628	0.532677		0.288824	0.000127563	0.000317234	0.708401	0.00209495	0.00445321	0.222222
957	chr2R	18627387	18628387	1612	0.544701		0.487573	2.52661e-05	4.59276e-05	0.809998	0.000539584	0.000883961	0
958	chr2R	18681627	18682627	1355	0.533207		0.949617	0.0143858	0.0279943	0.982772	0.0806281	0.126615	0
959	chr2R	18687286	18688286	1405	0.541652		0.266257	0.00581193	0.00894963	0.693029	0.0420395	0.0575624	0.222222
960	chr2R	18854287	18855287	982	0.531392		0.614521	0.0107255	0.021986	0.861346	0.0652475	0.107642	0
961	chr2R	18854718	18855718	882	0.537445		0.640057	0.00859944	0.0174009	0.871211	0.0560765	0.0915182	0
962	chr2R	18972048	18973048	1349	0.473904		0.463005	0.0147563	0.0315661	0.79893	0.0819957	0.137327	0
963	chr2R	18972433	18973433	1349	0.473904		0.463005	0.0147563	0.0315661	0.79893	0.0819957	0.137327	0
964	chr2R	19121634	19122634	822	0.540802		0.0335631	0.0412645	0.0164762	0.402571	0.16495	0.0879189	0.666667
965	chr2R	19253102	19254102	1095	0.700831		0.234041	7.54833e-32	5.39505e-32	0.668208	2.66416e-29	1.70613e-29	0.333333
966	chr2R	19253654	19254654	1526	0.63006		0.109743	1.51512e-20	2.12696e-20	0.563228	2.49552e-18	3.07246e-18	0.333333
967	chr2R	19265678	19266678	1433	0.467337		0.701127	0.00288283	0.00582469	0.893343	0.0249295	0.0423083	0.111111
968	chr2R	19271377	19272377	1604	0.553247		0.0707641	1.72602e-05	2.7656e-05	0.499679	0.000386571	0.000571481	0
969	chr2R	19275060	19276060	1260	0.454681		0.615557	0.000587959	0.000951838	0.862121	0.00729733	0.0107381	0.111111
970	chr2R	19283471	19284471	2226	0.530331		0.75505	0.00384067	0.0074255	0.914634	0.0311813	0.050478	0
971	chr2R	19372344	19373344	1299	0.544989		0.224706	0.00364707	0.00287617	0.66176	0.0299483	0.0251872	0.333333
972	chr2R	19372706	19373706	1056	0.560795		0.511533	0.00037983	0.000428263	0.820786	0.00509664	0.00566574	0.333333
973	chr2R	19410626	19411626	933	0.426616		0.196773	1.5004e-05	3.66243e-05	0.643858	0.00034185	0.000728982	0
974	chr2R	19410989	19411989	801	0.398496		0.675297	1.32777e-07	1.46128e-06	0.884216	5.14577e-06	4.59178e-05	0
975	chr2R	19411284	19412284	819	0.417965		0.337982	6.63627e-06	1.96132e-05	0.738921	0.000168919	0.000422511	0
976	chr2R	19414747	19415747	1240	0.52481		0.543062	0.0138102	0.02723	0.832251	0.0781668	0.124239	0
977	chr2R	19415036	19416036	1209	0.529859		0.364797	0.00363897	0.00731177	0.75103	0.0299032	0.0498679	0.111111
978	chr2R	19436181	19437181	1405	0.528799		0.00698882	0.026105	0.000724783	0.224363	0.121719	0.00864534	0.777778
979	chr2R	19436637	19437637	1589	0.531068		0.0507072	0.0157241	0.00470276	0.458394	0.0857579	0.0363583	0.555556
980	chr2R	19436976	19437976	1535	0.537517		0.0558825	0.00480166	0.00250368	0.467331	0.0365722	0.0228148	0.444444
981	chr2R	19456546	19457546	902	0.458824		0.683526	0.016421	0.0301717	0.887041	0.0884482	0.133369	0
982	chr2R	19669102	19670102	1594	0.532321		0.703867	0.0117996	0.020856	0.894761	0.0699728	0.103682	0
983	chr2R	19699322	19700322	651	0.532957	0.209479	0.00136503	0.0113112	0.000293928	0.114884	0.0678911	0.00418853	1
984	chr2R	19794555	19795555	767	0.454306		0.0408702	0.0190986	0.0104085	0.427974	0.0982904	0.0638402	0.555556
985	chr2R	19794817	19795817	835	0.452269		0.0351781	0.0108395	0.0100895	0.407559	0.065759	0.0625923	0.444444
986	chr2R	19930200	19931200	864	0.465084		0.158557	0.0153346	0.0253186	0.612324	0.084285	0.118401	0
987	chr2R	19937131	19938131	645	0.565374		0.510414	0.00577985	0.00614425	0.82004	0.0418917	0.0440483	0.222222
988	chr2R	19978667	19979667	756	0.539836		0.0468439	0.048602	0.0108999	0.444916	0.183921	0.0659029	1
989	chr2R	19997149	19998149	1713	0.527219		0.888315	0.0181261	0.0337251	0.96101	0.094728	0.143273	0
990	chr2R	20026570	20027570	838	0.54382		0.874769	0.0023189	0.0051333	0.9562	0.0211852	0.0386881	0
991	chr2R	20033258	20034258	842	0.554582		0.168541	0.00629514	0.00769118	0.619993	0.0446247	0.0516974	0.222222
992	chr2R	20044142	20045142	841	0.459569		0.57891	0.0165267	0.0314418	0.847018	0.0888358	0.137025	0
993	chr2R	20044384	20045384	779	0.445232		0.927809	0.000532274	0.000647602	0.97413	0.0067525	0.0079033	0
994	chr2R	20102710	20103710	900	0.52805		0.609242	0.010358	0.0169965	0.859778	0.0636983	0.0898825	0.222222
995	chr2R	20103005	20104005	825	0.544989		0.817436	0.000359595	0.00046569	0.936561	0.00486857	0.00606348	0.222222
996	chr2R	20106047	20107047	2418	0.529242		0.765319	0.00907853	0.0229051	0.91875	0.0581549	0.110852	0
997	chr2R	20126640	20127640	815	0.458295		0.244487	0.0143904	0.0244386	0.677246	0.0806309	0.115543	0.111111
998	chr2R	20307899	20308899	1038	0.543641		0.0872176	0.0130517	0.00496324	0.530261	0.0751539	0.0378466	0.555556
999	chr2R	20308141	20309141	1332	0.535225		0.148792	0.00552891	0.00330023	0.60196	0.0404362	0.0279855	0.444444
1000	chr2R	20308389	20309389	1332	0.53428		0.229355	0.00875167	0.00688047	0.665685	0.0566765	0.0477167	0.333333
1001	chr2R	20538258	20539258	796	0.452238		0.701532	0.00312756	0.00494494	0.893615	0.0265534	0.0377882	0
1002	chr2R	20539890	20540890	679	0.559504		0.748259	0.000132326	0.000155615	0.912002	0.00216047	0.0024752	0
1003	chr2R	20549588	20550588	1009	0.525535		0.560545	0.0187202	0.0276516	0.839449	0.0969742	0.125482	0
1004	chr2R	20586509	20587509	1681	0.44795		0.827055	4.52427e-06	1.2769e-05	0.939387	0.000120272	0.000291768	0
1005	chr2R	20586768	20587768	1681	0.44733		0.774777	3.53874e-06	9.93468e-06	0.922035	9.67403e-05	0.000234319	0
1006	chr2R	20587051	20588051	1693	0.447695		0.862074	5.38979e-06	1.44532e-05	0.951504	0.000139802	0.000325361	0
1007	chr2R	20587316	20588316	1609	0.452339		0.0169372	0.000656793	0.000825966	0.317675	0.00796167	0.00958615	0.222222
1008	chr2R	20595558	20596558	710	0.539556		0.206577	0.0166312	0.0244141	0.650227	0.0892641	0.115469	0
1009	chr2R	20595783	20596783	709	0.540444		0.19146	0.0134478	0.0196459	0.640089	0.0767417	0.0994752	0
1010	chr2R	20601857	20602857	849	0.628294		0.716134	2.91315e-13	5.7776e-13	0.899691	2.53092e-11	4.61391e-11	0
1011	chr2R	20602399	20603399	1501	0.577216		0.6526	1.59049e-08	5.27195e-09	0.875949	7.57493e-07	2.44601e-07	0.333333
1012	chr2R	20604309	20605309	945	0.442228		0.0316628	0.00165848	0.000397036	0.398482	0.0165138	0.00534565	0.555556
1013	chr2R	20610903	20611903	718	0.452168		0.486903	0.00459455	0.00390704	0.809795	0.0355523	0.031648	0.333333
1014	chr2R	20617376	20618376	2001	0.481896		0.0809792	0.016737	0.018513	0.519407	0.0896738	0.0955377	0.333333
1015	chr2R	20641220	20642220	1734	0.518208		0.00609385	0.204873	0.00644377	0.213843	0.447246	0.0455792	1
1016	chr2R	20641439	20642439	1811	0.528474		0.071834	0.00759393	0.0027773	0.501518	0.0511132	0.0245498	0.555556
1017	chr2R	20641734	20642734	2090	0.523121		0.329535	0.00777347	0.0148961	0.733574	0.0519886	0.0822521	0.222222
1018	chr2R	20665275	20666275	878	0.568595		0.359247	0.000249964	0.000438942	0.749014	0.00361944	0.00577033	0
1019	chr2R	20666218	20667218	1464	0.525329		0.409004	0.018461	0.0333408	0.773326	0.0959964	0.142252	0.111111
1020	chr2R	20670924	20671924	2049	0.489573	0.0804646	0.00111388	0.309501	0.0107041	0.103119	0.566626	0.0651273	1
1021	chr2R	20858513	20859513	757	0.412415		0.694459	6.26684e-05	5.90597e-05	0.891095	0.0011571	0.00110228	0
1022	chr2R	20870267	20871267	1012	0.460959		0.541911	0.00276459	0.00502953	0.83149	0.0241565	0.0381323	0
1023	chr2R	20937693	20938693	999	0.543097		0.29583	0.00223871	0.00390776	0.7137	0.020643	0.031648	0.333333
1024	chr2R	20937977	20938977	1123	0.528662		0.165574	0.0125892	0.0204907	0.618824	0.0732528	0.102415	0.222222
1025	chr2R	20938281	20939281	1179	0.530923		0.159695	0.0002768	0.000899317	0.613289	0.00393383	0.0102686	0
1026	chr2R	20994391	20995391	1274	0.538147		0.164553	0.00570348	0.0100501	0.618087	0.0414827	0.0624952	0.333333
1027	chr2R	20997684	20998684	1959	0.473325		0.0950262	0.00218031	0.0012951	0.540335	0.0202394	0.0136922	0.444444
1028	chr2R	20998274	20999274	2031	0.470623		0.806372	0.0133517	0.0273441	0.932488	0.0763038	0.124507	0
1029	chr2R	21024209	21025209	858	0.572069		0.628513	5.78849e-05	8.64974e-05	0.86683	0.00108445	0.00152373	0.222222
1030	chr2R	21024575	21025575	876	0.561188		0.675196	0.000545124	0.000720134	0.884184	0.00688388	0.00860027	0.222222
1031	chr2R	21024832	21025832	875	0.557749		0.707285	0.000590446	0.000855012	0.896495	0.00731764	0.00985096	0.222222
1032	chr2R	21038076	21039076	1046	0.53878		0.188304	0.0176963	0.00765964	0.638308	0.0931719	0.0515555	0.555556
1033	chr2R	21038636	21039636	1399	0.531107		0.143649	0.00469861	0.00455907	0.596726	0.0360723	0.0355534	0.333333
1034	chr2R	21044741	21045741	930	0.544118		0.125774	0.004473	0.0086186	0.57918	0.0348546	0.0560259	0.111111
1035	chr2R	21045050	21046050	1218	0.551885		0.0312224	0.000242265	0.000116083	0.396073	0.00352951	0.00193409	0.333333
1036	chr2R	21047569	21048569	1958	0.527841		0.10874	0.032426	0.00919994	0.561822	0.140179	0.0587139	0.777778
1037	chr2R	21078010	21079010	762	0.547552		0.551523	0.00791308	0.0138378	0.836204	0.0526606	0.0780548	0
1038	chr2R	21101347	21102347	1553	0.534579		0.0674284	0.00551346	0.0112729	0.493509	0.0403381	0.0674056	0.222222
1039	chr2R	21128524	21129524	1543	0.531026		0.136729	0.0152249	0.0121327	0.590372	0.0839003	0.0710736	0.444444
1040	chr2R	21134597	21135597	685	0.441231		0.770312	0.00520381	0.0106095	0.920595	0.0386594	0.0647213	0
1041	chr2R	21141472	21142472	1800	0.487818	0.100524	0.000977924	0.276633	0.00470503	0.0973736	0.531176	0.0363617	1
1042	chr2R	21141771	21142771	1591	0.496036	0.124582	0.000205643	0.642893	0.0011558	0.0396541	0.823085	0.0124832	1
1043	chr2R	21142036	21143036	1145	0.507521	0.142605	0.000527944	0.859279	0.00232726	0.0722132	0.938582	0.0215903	1
1044	chr2R	21160646	21161646	2610	0.472232		0.783362	0.00141365	0.00274166	0.924685	0.0146478	0.0243811	0
1045	chr2R	21168178	21169178	2372	0.524463		0.565626	0.00887534	0.0127559	0.841932	0.0572337	0.0734403	0
1046	chr2R	21182306	21183306	672	0.42452		0.64809	0.003877	0.00922578	0.874775	0.031386	0.0588254	0
1047	chr2R	21182784	21183784	672	0.42452		0.64809	0.003877	0.00922578	0.874775	0.031386	0.0588254	0
1048	chr2R	21202262	21203262	1112	0.536022		0.829244	0.00948488	0.0238812	0.940222	0.0599989	0.113872	0
1049	chr2R	21282679	21283679	2161	0.485602		0.0207457	0.278416	0.0184427	0.34555	0.533175	0.0952245	1
1050	chr2R	21283090	21284090	1474	0.472647		0.0196509	0.0128754	0.000600254	0.336423	0.0743992	0.00743359	0.888889
1051	chr2R	21292971	21293971	2198	0.530382		0.249472	0.00873828	0.010992	0.680971	0.0566269	0.0662548	0.222222
1052	chr2R	21293228	21294228	2304	0.529722		0.424632	0.00620348	0.00887068	0.779981	0.0441548	0.0572487	0.111111
1053	chr2R	21298236	21299236	802	0.609083		0.439401	1.11997e-10	1.26831e-10	0.786342	7.55501e-09	7.97078e-09	0.222222
1054	chr2R	21311501	21312501	1396	0.536438		0.486433	0.0048646	0.0082926	0.809795	0.0368873	0.054598	0
1055	chr2R	21311866	21312866	1116	0.549234		0.679489	0.00102842	0.00188985	0.885783	0.0113684	0.0184367	0
1056	chr2R	21324458	21325458	1025	0.542928		0.692961	0.00495836	0.00955759	0.890677	0.0373554	0.0602474	0
1057	chr2R	21363570	21364570	1049	0.475383	0.0821647	0.00482565	0.0453606	0.00137643	0.192103	0.175605	0.0143859	1
1058	chr2R	21364136	21365136	692	0.475755	0.119602	0.000625144	0.254717	0.00141752	0.0779557	0.506436	0.0147382	1
1059	chr2R	21496682	21497682	914	0.544806		0.0369154	0.0285871	0.00634588	0.415368	0.12881	0.0451418	0.666667
1060	chr2R	21500986	21501986	1006	0.544262		0.217996	0.00274628	0.00347462	0.656969	0.0240444	0.0290559	0.333333
1061	chr2R	21501256	21502256	1061	0.548187		0.479684	0.00095381	0.00151417	0.806946	0.0106992	0.0154864	0.111111
1062	chr2R	21502123	21503123	968	0.463249		0.839887	0.0177347	0.0419023	0.944034	0.0933179	0.165293	0
1063	chr2R	21507329	21508329	654	0.553636	0.156585	0.000683464	0.0663587	0.000511983	0.0818775	0.22472	0.00656887	1
1064	chr2R	21513901	21514901	773	0.576049		0.381044	9.6766e-06	1.58287e-05	0.760203	0.000232532	0.00035291	0.222222
1065	chr2R	21534239	21535239	1572	0.471669		0.201448	0.0089411	0.0194882	0.646973	0.0575251	0.0989557	0.111111
1066	chr2R	21534686	21535686	2359	0.472584		0.0447669	0.00320756	0.00146017	0.43833	0.0270814	0.0150982	0.444444
1067	chr2R	21535046	21536046	2509	0.476435		0.0324874	0.0106341	0.00404943	0.400558	0.0648114	0.0325486	0.444444
1068	chr2R	21535411	21536411	2027	0.474733		0.0708889	0.0301262	0.0165248	0.499679	0.13347	0.0880678	0.444444
1069	chr2R	21538023	21539023	1715	0.540598		0.277781	0.00572666	0.00604619	0.701015	0.0415748	0.0434714	0.111111
1070	chr2R	21539934	21540934	1092	0.463866		0.412905	0.00772992	0.0123287	0.774692	0.0517817	0.0718311	0
1071	chr2R	21545004	21546004	896	0.380413		0.0805881	2.37046e-12	2.18347e-14	0.518716	1.91233e-10	2.01665e-12	0.555556
1072	chr2R	21547589	21548589	908	0.624006		0.279318	1.0869e-14	1.12126e-14	0.702154	1.09048e-12	1.06803e-12	0.333333
1073	chr2R	21548015	21549015	1014	0.588123		0.238259	3.23782e-10	2.00263e-09	0.672296	2.05773e-08	1.03889e-07	0
1074	chr2R	21558366	21559366	1188	0.544353		0.378643	0.00204006	0.00301795	0.758603	0.0192191	0.0262139	0
1075	chr2R	21558582	21559582	1170	0.545282		0.536555	0.00685979	0.00915272	0.829433	0.0475149	0.0584881	0
1076	chr2R	21558999	21559999	1232	0.542744		0.345388	0.0102012	0.0100943	0.743153	0.0630283	0.0626025	0.333333
1077	chr2R	21571696	21572696	833	0.458213		0.017178	0.00546637	0.0106805	0.319251	0.0400753	0.0650308	0.111111
1078	chr2R	21634197	21635197	2293	0.514861		0.0127108	0.0774185	0.0102183	0.28548	0.247261	0.0630975	0.777778
1079	chr2R	21657855	21658855	912	0.540563		0.455468	0.0019357	0.00359589	0.794791	0.0185087	0.0297687	0
1080	chr2R	21658054	21659054	1146	0.529036		0.0524872	0.0243878	0.0170965	0.462651	0.116253	0.0903024	0.444444
1081	chr2R	21658279	21659279	1037	0.530781	0.112062	0.00518846	0.0323463	0.00589266	0.197782	0.139957	0.0426858	0.777778
1082	chr2R	21690656	21691656	2872	0.520993		0.106129	0.00854822	0.00710909	0.557704	0.0558623	0.048814	0.333333
1083	chr2R	21691064	21692064	2599	0.527561		0.229974	0.000524467	0.000465251	0.665989	0.00666415	0.00606176	0.333333
1084	chr2R	21705602	21706602	585	0.56926		0.253998	0.0010688	0.00247471	0.684813	0.0117165	0.0226029	0
1085	chr2R	21712826	21713826	2900	0.521498		0.872308	0.00184109	0.00444452	0.955368	0.017816	0.0348387	0
1086	chr2R	21713131	21714131	2747	0.522228		0.890666	0.00246855	0.00517872	0.962077	0.0222332	0.0388849	0
1087	chr2R	21714053	21715053	2456	0.477332		0.992529	0.0126902	0.0218178	0.997822	0.0736519	0.107151	0
1088	chr2R	21714318	21715318	2520	0.475535		0.965596	0.0022051	0.00473635	0.989245	0.0204044	0.0365394	0
1089	chr2R	21719944	21720944	2036	0.500973	0.0818197	0.00233582	0.531772	0.0136805	0.142526	0.753127	0.077444	1
1090	chr2R	21898726	21899726	934	0.571945		0.00814835	0.000119686	8.33065e-05	0.238495	0.00198789	0.00147277	0.333333
1091	chr2R	22079621	22080621	1014	0.592031		0.707118	1.15597e-07	5.12355e-07	0.89646	4.5333e-06	1.82792e-05	0.222222
1092	chr2R	22079941	22080941	1071	0.597996		0.584684	3.99687e-09	1.95916e-09	0.849579	2.11225e-07	1.01902e-07	0.333333
1093	chr2R	22126770	22127770	1232	0.555985		0.762951	0.00371669	0.00645216	0.918051	0.0304058	0.0456268	0
1094	chr2R	22127012	22128012	1266	0.540802		0.34886	0.00521617	0.0101088	0.745147	0.0387367	0.0626727	0
1095	chr2R	22127330	22128330	1023	0.537287		0.0642939	0.0172461	0.0306828	0.487084	0.0915579	0.13503	0.222222
1096	chr2R	22155020	22156020	833	0.549307		0.137371	0.00267376	0.00325373	0.59154	0.0235398	0.0276602	0.222222
1097	chr2R	22155298	22156298	714	0.565005		0.0819569	0.000235664	0.000168401	0.52156	0.00345158	0.00263511	0.333333
1098	chr2R	22196896	22197896	1885	0.4522		0.0157747	0.000291612	8.29034e-05	0.309159	0.00410813	0.00146641	0.444444
1099	chr2R	22242193	22243193	1098	0.440853		0.395988	0.000297459	0.000333181	0.767134	0.00417711	0.00462777	0.333333
1100	chr2R	22242449	22243449	827	0.436036		0.703146	0.00121783	0.00255105	0.894284	0.013064	0.023092	0.222222
1101	chr2R	22242693	22243693	826	0.436429		0.675655	0.0012625	0.00267979	0.884348	0.0134049	0.0239394	0.222222
1102	chr2R	22396943	22397943	1110	0.413741		0.296652	1.77933e-08	1.48215e-09	0.713853	8.37342e-07	7.88831e-08	0.444444
1103	chr2R	22397321	22398321	1006	0.418391		0.1344	4.91605e-07	1.59649e-08	0.587571	1.65812e-05	6.82264e-07	0.444444
1104	chr2R	22411042	22412042	2591	0.474534		0.247359	0.0145156	0.0351463	0.679555	0.0811448	0.14732	0
1105	chr2R	22411291	22412291	2372	0.469592		0.300297	0.0128205	0.0213964	0.716011	0.0741685	0.105633	0
1106	chr2R	22411590	22412590	1841	0.467844		0.171596	0.0101151	0.0198174	0.623848	0.0626831	0.1001	0.111111
1107	chr2R	22511395	22512395	1244	0.544998		0.679938	0.00287487	0.00482979	0.885952	0.0248728	0.037137	0
1108	chr2R	22515422	22516422	1647	0.418669	0.161349	1.46877e-07	3.58798e-11	4.07452e-13	0.000152791	2.50146e-09	3.31411e-11	0.555556
1109	chr2R	22515877	22516877	1299	0.464669	0.120319	0.00233661	0.0148457	0.00900249	0.142526	0.0823767	0.0578178	0.555556
1110	chr2R	22560266	22561266	1162	0.542373		0.04176	0.00201771	0.000487379	0.431256	0.0190692	0.00631054	0.555556
1111	chr2R	22560629	22561629	1453	0.531798		0.0929737	0.00766757	0.00711491	0.538021	0.0514949	0.048837	0.444444
1112	chr2R	22562076	22563076	839	0.470439		0.308246	0.015476	0.0204658	0.721782	0.084873	0.102316	0.222222
1113	chr2R	22607313	22608313	1284	0.539683		0.105645	0.00490711	0.00592525	0.556368	0.0371179	0.0428356	0.222222
1114	chr2R	22637243	22638243	2200	0.520279		0.0149153	0.0205365	0.00463721	0.301125	0.103487	0.0359971	0.555556
1115	chr2R	22637515	22638515	2266	0.523973	0.0908679	0.000125483	0.0124517	1.81429e-05	0.0302459	0.0727762	0.000396237	0.888889
1116	chr2R	22661108	22662108	870	0.564301		0.277005	0.00237493	0.00457138	0.700492	0.0215967	0.0356283	0
1117	chr2R	22661358	22662358	874	0.564944		0.0844902	0.00146479	0.00295184	0.525833	0.015032	0.0257219	0
1118	chr2R	22676660	22677660	671	0.455556		0.0390945	0.0059408	0.00643371	0.422997	0.0427525	0.045537	0.333333
1119	chr2R	22677889	22678889	1607	0.453136		0.030077	0.000223262	0.000203934	0.390714	0.00330544	0.00308095	0.333333
1120	chr2R	22678117	22679117	1629	0.447702	0.0916024	0.00388005	1.5368e-05	5.75563e-06	0.177725	0.000348855	0.000148415	0.444444
1121	chr2R	22678402	22679402	1827	0.449206		0.0117783	1.31773e-05	6.41643e-07	0.278301	0.000304618	2.22493e-05	0.444444
1122	chr2R	22680497	22681497	804	0.44405		0.982611	0.00340158	0.00647756	0.995123	0.028398	0.045753	0
1123	chr2R	22681485	22682485	1199	0.543605		0.445492	0.000368031	0.000914148	0.789487	0.00495681	0.010384	0
1124	chr2R	22681866	22682866	1264	0.527063		0.228702	0.0122681	0.017879	0.665177	0.0719841	0.0931289	0.333333
1125	chr2R	22684074	22685074	915	0.442506		0.029641	0.00131504	0.00194253	0.38824	0.0138581	0.0187995	0.222222
1126	chr2R	22690295	22691295	1839	0.526457		0.615513	0.0174655	0.0297184	0.862106	0.0923256	0.132056	0
1127	chr2R	22690623	22691623	1781	0.53806		0.418492	0.00127481	0.0021789	0.777414	0.0135087	0.0204784	0
1128	chr2R	22700189	22701189	1338	0.540638		0.447105	0.00663197	0.0129636	0.790142	0.0463675	0.0744193	0.111111
1129	chr2R	22853797	22854797	1020	0.42242		0.482519	2.62985e-07	3.24972e-08	0.808253	9.47656e-06	1.36082e-06	0.333333
1130	chr2R	22854227	22855227	901	0.429898		0.905801	8.69035e-06	1.139e-05	0.96781	0.000212712	0.000264075	0.333333
1131	chr2R	22867035	22868035	622	0.531015		0.12828	0.0370194	0.0113657	0.580927	0.153635	0.0678185	0.666667
1132	chr2R	22886040	22887040	1369	0.488441	0.101262	0.00268075	0.219327	0.0158493	0.152694	0.46566	0.085778	1
1133	chr2R	22886261	22887261	1587	0.484634	0.106378	0.00157296	0.151081	0.0129504	0.121681	0.3742	0.0743542	1
1134	chr2R	22899836	22900836	673	0.526941	0.18384	0.00324929	0.206496	0.00246789	0.164672	0.449292	0.0225614	1
1135	chr2R	22998415	22999415	757	0.592079		0.328967	8.0313e-07	5.33993e-06	0.733125	2.58954e-05	0.000140257	0
1136	chr2R	23052879	23053879	715	0.43059		0.0499088	0.000517159	4.11718e-05	0.45473	0.00658611	0.000804509	0.555556
1137	chr2R	23066399	23067399	1278	0.556846		0.624338	1.78389e-05	5.3496e-05	0.865822	0.000397504	0.00101182	0
1138	chr2R	23066715	23067715	1314	0.55705		0.521116	1.35187e-05	3.79869e-05	0.824978	0.000311055	0.000753071	0
1139	chr2R	23067024	23068024	1519	0.559253		0.928703	7.18358e-07	7.98602e-06	0.974309	2.34103e-05	0.00019511	0
1140	chr2R	23171674	23172674	837	0.409985		0.558309	2.45363e-07	2.28634e-06	0.838651	8.92291e-06	6.77503e-05	0.222222
1141	chr2R	23230078	23231078	926	0.464417		0.613431	0.0187617	0.0239495	0.860936	0.0971127	0.114077	0
1142	chr2R	23353338	23354338	804	0.442782		0.0679	0.0157928	0.0232893	0.493972	0.08599	0.11189	0
1143	chr2R	23382636	23383636	979	0.528316		0.0135909	0.0705214	0.0193703	0.29253	0.233744	0.0986669	0.777778
1144	chr2R	23382939	23383939	1229	0.518052	0.100552	0.000872693	0.221319	0.00250973	0.0918143	0.468248	0.0228541	1
1145	chr2R	23383290	23384290	1145	0.525401	0.0994887	0.0019195	0.0686774	0.00432841	0.134216	0.229913	0.0341627	1
1146	chr2R	23385663	23386663	1689	0.54932		0.477428	4.53196e-05	0.000110766	0.805801	0.000885996	0.00186333	0
1147	chr2R	23385978	23386978	1340	0.542178		0.138046	0.00110227	0.00200845	0.591991	0.0120134	0.0192563	0.222222
1148	chr2R	23395909	23396909	1246	0.541374		0.27301	0.00275394	0.00263145	0.697841	0.0240901	0.023609	0.333333
1149	chr2R	23396212	23397212	1164	0.547258		0.214265	0.00109586	0.00103342	0.653997	0.01196	0.0114493	0.333333
1150	chr2R	23401576	23402576	649	0.614407		0.285233	7.89884e-09	1.72548e-10	0.706463	3.97253e-07	1.06243e-08	0.222222
1151	chr2R	23401821	23402821	649	0.612712		0.310547	1.19492e-08	1.04296e-07	0.722963	5.78153e-07	4.21127e-06	0.222222
1152	chr2R	23523362	23524362	715	0.54663		0.0119707	0.0477375	0.00878395	0.279788	0.18169	0.0568018	0.666667
1153	chr2R	23547015	23548015	1038	0.537072		0.0450774	0.104668	0.0110204	0.438678	0.300343	0.0663923	0.888889
1154	chr2R	23547236	23548236	1039	0.536115		0.0417187	0.131614	0.011816	0.431256	0.34508	0.0697092	1
1155	chr2R	23547475	23548475	1038	0.535826		0.044976	0.133254	0.0137511	0.438548	0.347871	0.0777153	1
1156	chr2R	23547743	23548743	698	0.563531		0.1509	0.00869574	0.00201023	0.604544	0.0564623	0.0192688	0.555556
1157	chr2R	23576820	23577820	888	0.546928		0.354406	0.00177638	0.00221455	0.747465	0.0173856	0.0207394	0
1158	chr2R	23579727	23580727	1940	0.554814		0.02011	1.99326e-06	6.59131e-07	0.339866	5.81503e-05	2.27757e-05	0.444444
1159	chr2R	23580385	23581385	3285	0.555811		0.0617779	1.99801e-11	1.42952e-11	0.481863	1.43602e-09	1.01271e-09	0.333333
1160	chr2R	23592175	23593175	985	0.540559		0.00601804	0.00582154	0.000247022	0.212576	0.0420885	0.00361792	0.666667
1161	chr2R	23592817	23593817	858	0.576972		0.0682895	4.36805e-06	7.19651e-09	0.495026	0.000116432	3.2327e-07	0.555556
1162	chr2R	23655995	23656995	964	0.618297		0.333098	2.81245e-15	1.57893e-15	0.736141	2.94897e-13	1.60864e-13	0.333333
1163	chr2R	23656400	23657400	1240	0.6		0.100449	1.34468e-13	1.72533e-14	0.548901	1.20533e-11	1.60854e-12	0.333333
1164	chr2R	23656798	23657798	1122	0.629355	0.148346	1.52624e-05	3.06414e-20	1.14205e-22	0.00763702	4.94389e-18	1.94592e-20	0.444444
1165	chr2R	23657081	23658081	1291	0.640578	0.191622	6.2462e-07	2.12062e-27	2.79218e-30	0.000548694	5.78125e-25	7.99817e-28	0.444444
1166	chr2R	23658874	23659874	1514	0.535702	0.133793	0.000150516	0.00208324	4.60174e-05	0.0327977	0.0195421	0.000884761	0.555556
1167	chr2R	23659249	23660249	1163	0.531856	0.164521	0.000127105	0.00986184	7.58085e-05	0.0303765	0.0615976	0.00136355	0.777778
1168	chr2R	23665996	23666996	737	0.554965		0.732539	2.21607e-05	6.28686e-05	0.906644	0.000481991	0.00116485	0
1169	chr2R	23666504	23667504	962	0.570525		0.0296876	1.47727e-07	1.57821e-06	0.388593	5.66406e-06	4.9046e-05	0
1170	chr2R	23693466	23694466	963	0.532765		0.356298	0.0140273	0.024626	0.747937	0.0790336	0.116221	0.222222
1171	chr2R	23693721	23694721	973	0.531514		0.487943	0.0173917	0.0354378	0.810243	0.0920707	0.148207	0.111111
1172	chr2R	23851028	23852028	1461	0.532562		0.662968	0.00934824	0.0160438	0.879687	0.0593728	0.0864048	0.111111
1173	chr2R	23861694	23862694	1183	0.508715	0.118199	0.00136267	0.506585	0.0037717	0.114884	0.734138	0.0307985	1
1174	chr2R	23862348	23863348	1099	0.443936		0.217153	0.00012005	4.36134e-05	0.656889	0.00199098	0.000844702	0.444444
1175	chr2R	23903280	23904280	1190	0.524762		0.0319655	0.0229926	0.00836009	0.399383	0.111521	0.0548687	0.666667
1176	chr2R	23903551	23904551	1209	0.545118		0.32464	0.000172129	0.000208541	0.730694	0.00268413	0.00313685	0.333333
1177	chr2R	23904217	23905217	1101	0.532603		0.493527	0.0172213	0.0285449	0.812619	0.0914846	0.128356	0.111111
1178	chr2R	23904370	23905370	1167	0.535268		0.481495	0.0119462	0.0196205	0.808029	0.0705459	0.0994101	0.111111
1179	chr2R	23907976	23908976	1294	0.484865	0.141658	7.15994e-05	0.38938	0.000620264	0.0209654	0.642526	0.00763119	1
1180	chr2R	23939236	23940236	1859	0.536513		0.35949	6.26704e-05	1.5714e-05	0.749229	0.0011571	0.000350747	0.444444
1181	chr2R	23939483	23940483	1682	0.546122		0.327914	5.51897e-07	1.9428e-08	0.732467	1.84886e-05	8.24022e-07	0.444444
1182	chr2R	23939871	23940871	1827	0.520609		0.130964	0.00460728	0.00331141	0.583852	0.0355883	0.02806	0.444444
1183	chr2R	23941952	23942952	1985	0.531525		0.237499	0.0134762	0.0127165	0.671697	0.0768594	0.0733283	0.444444
1184	chr2R	23964274	23965274	761	0.553887		0.724428	0.00885858	0.0178121	0.903165	0.0571815	0.0928233	0
1185	chr2R	23987011	23988011	837	0.549962	0.12345	0.000566977	0.0101942	3.40696e-05	0.0747087	0.0630045	0.000684336	1
1186	chr2R	23987444	23988444	1221	0.520191	0.0832039	0.00288742	0.393475	0.00521603	0.158705	0.645717	0.0390807	1
1187	chr2R	23987691	23988691	1593	0.530671		0.118039	0.0172925	0.00891762	0.570586	0.0917425	0.0574347	0.555556
1188	chr2R	23987978	23988978	1756	0.536671		0.352153	0.00168119	0.0029522	0.746545	0.0167062	0.0257219	0.222222
1189	chr2R	23988317	23989317	1425	0.536681		0.222991	0.00601544	0.00838542	0.661082	0.0430702	0.0549654	0
1190	chr2R	24036799	24037799	1004	0.543994		0.0203378	0.0144863	0.020319	0.341998	0.0810534	0.101879	0.333333
1191	chr2R	24062889	24063889	1226	0.514339		0.00654265	0.232985	0.00445896	0.218438	0.481564	0.0349066	1
1192	chr2R	24132707	24133707	843	0.582353		0.670071	4.18252e-06	6.74763e-06	0.88211	0.000112092	0.000168712	0.222222
1193	chr2R	24174370	24175370	2444	0.476138		0.512942	0.0049641	0.0101829	0.821197	0.0373773	0.0629694	0
1194	chr2R	24174805	24175805	1777	0.47328		0.0326118	0.0113848	0.0196167	0.401032	0.0682241	0.099408	0
1195	chr2R	24175491	24176491	908	0.55414		0.902725	0.00262555	0.00507982	0.966552	0.0232604	0.0383815	0
1196	chr2R	24186495	24187495	2564	0.511373		0.0258378	0.101349	0.0129262	0.370387	0.294547	0.0742479	0.888889
1197	chr2R	24274598	24275598	1117	0.458791		0.485292	0.00246949	0.00501701	0.809559	0.0222367	0.0380584	0
1198	chr2R	24274758	24275758	987	0.459189		0.364972	0.00614973	0.0104419	0.751042	0.0438253	0.0640007	0.222222
1199	chr2R	24275195	24276195	978	0.461289		0.223237	0.00544451	0.00211239	0.661177	0.0399762	0.0199911	0.555556
1200	chr2R	24294841	24295841	756	0.470073	0.122739	0.000872273	0.261518	0.00902906	0.0918143	0.513921	0.0579414	1
1201	chr2R	24337196	24338196	1151	0.543657		0.700661	0.000957543	0.00197047	0.893196	0.0107289	0.0190167	0
1202	chr2R	24337472	24338472	1125	0.541667		0.653253	0.00223601	0.00435539	0.876	0.0206323	0.0343033	0
1203	chr2R	24402191	24403191	2187	0.532632		0.478504	0.00478768	0.00791704	0.806359	0.0365644	0.0527847	0.111111
1204	chr2R	24402479	24403479	2384	0.531823		0.21348	0.00230816	0.0022642	0.653649	0.0211257	0.0211144	0.333333
1205	chr2R	24514826	24515826	1306	0.531494		0.0181889	0.15065	0.0104428	0.325933	0.373467	0.0640007	1
1206	chr2R	24560568	24561568	2128	0.494078	0.1036	0.000311202	0.584305	0.00181876	0.0514811	0.787599	0.0178941	1
1207	chr2R	24571102	24572102	1303	0.538297		0.635865	0.0102294	0.0179153	0.869709	0.0631265	0.0932445	0
1208	chr2R	24571350	24572350	1279	0.539696		0.608912	0.0075267	0.0143934	0.859592	0.0507759	0.0802724	0
1209	chr2R	24584918	24585918	591	0.564738		0.0105999	0.00858168	0.000101245	0.263916	0.0559792	0.0017318	1
1210	chr2R	24585265	24586265	679	0.555261		0.0221655	0.00458073	0.000112108	0.352454	0.0354904	0.0018802	1
1211	chr2R	24587704	24588704	709	0.542934		0.166195	0.00233396	0.00259799	0.618878	0.0212878	0.023399	0.111111
1212	chr2R	24611177	24612177	932	0.558615		0.729839	0.000187373	0.000250155	0.905684	0.00287534	0.00365163	0.222222
1213	chr2R	24744891	24745891	761	0.548781		0.872332	0.00533342	0.00983427	0.955368	0.0393707	0.0615273	0.111111
1214	chr2R	24786480	24787480	1364	0.574402		0.0370884	1.90484e-06	4.32121e-07	0.415798	5.59424e-05	1.56822e-05	0.444444
1215	chr2R	24786675	24787675	1431	0.564052		0.0211548	1.14691e-05	1.42029e-06	0.347147	0.000270834	4.49511e-05	0.555556
1216	chr2R	24786928	24787928	1631	0.551796		0.0328385	0.000434802	3.7584e-05	0.401309	0.00569885	0.000746183	0.555556
1217	chr2R	24787258	24788258	1639	0.551119		0.0225801	0.00061838	3.80746e-05	0.354055	0.00758206	0.000754053	0.555556
1218	chr2R	24880757	24881757	2093	0.528032		0.209043	0.0104207	0.0266673	0.651078	0.0639447	0.122491	0
1219	chr2R	24881100	24882100	2182	0.529442		0.453557	0.00537638	0.0144216	0.793973	0.0396056	0.0804072	0
1220	chr2R	24881610	24882610	2307	0.529804		0.912622	0.0009975	0.0019861	0.969659	0.0111042	0.0191209	0
1221	chr2R	24903481	24904481	993	0.546784		0.211965	0.00454892	0.00850624	0.652873	0.0353001	0.0555513	0.222222
1222	chr2R	24941808	24942808	1525	0.551003		0.27511	7.77481e-05	1.90943e-05	0.698933	0.00138378	0.000413589	0.444444
1223	chr2R	24942236	24943236	1290	0.546324		0.416802	0.000426103	0.000974066	0.776357	0.00560714	0.0109389	0.222222
1224	chr2R	25007525	25008525	956	0.43426		0.028568	4.94402e-05	4.96841e-05	0.382378	0.000951033	0.000947883	0.333333
1225	chr2R	25075516	25076516	2419	0.475496		0.320063	0.00174068	0.00403605	0.728107	0.0171466	0.0324609	0.222222
1226	chr2R	25075753	25076753	3578	0.482075		0.28014	0.00179416	0.00289199	0.702387	0.0174957	0.0252865	0.333333
1227	chr2R	25076230	25077230	3149	0.467867		0.0976631	1.12198e-05	4.07573e-07	0.545089	0.000265581	1.48629e-05	0.444444
1228	chr2R	25076575	25077575	3235	0.487659		0.415705	0.0124764	0.0172122	0.776228	0.0728713	0.0908165	0.222222
1229	chr2R	25190092	25191092	1907	0.526226		0.802561	0.00587589	0.011875	0.931452	0.042378	0.0699682	0
1230	chr2R	25190415	25191415	1543	0.542397		0.458214	0.000475477	0.000933621	0.796501	0.00614236	0.0105657	0
1231	chr2R	25203401	25204401	740	0.444552		0.281531	0.00255576	0.00206623	0.703514	0.0228315	0.0196957	0.333333
1232	chr2R	25214588	25215588	1335	0.46184		0.339574	0.000220487	0.000653896	0.740147	0.00326927	0.00795186	0
1233	chr2R	25228154	25229154	1109	0.538352		0.650637	0.0150532	0.0210771	0.875372	0.0831529	0.104481	0
1234	chr2R	25255338	25256338	805	0.253788		0.764672	3.3779e-45	1.7065e-44	0.918545	1.93519e-42	8.43225e-42	0.333333
1235	chr2R	4191999	4192999	805	0.419021		0.650076	1.32382e-06	4.32422e-07	0.875218	4.03164e-05	1.56822e-05	0
1236	chr2R	5090054	5091054	1140	0.527683		0.00760216	0.118704	0.0196273	0.231562	0.324857	0.0994193	1
1237	chr2R	5090281	5091281	1139	0.528044		0.00818183	0.111864	0.019583	0.238495	0.313126	0.0992836	0.888889
1238	chr2R	5090663	5091663	1139	0.528044		0.00818183	0.111864	0.019583	0.238495	0.313126	0.0992836	0.888889
1239	chr2R	5353787	5354787	951	0.550703		0.381894	0.000976897	0.000586751	0.760746	0.0109087	0.00729609	0.333333
1240	chr2R	5603956	5604956	1000	0.547652		0.020854	0.00278008	0.000549088	0.345933	0.0242544	0.00694427	0.555556
1241	chr2R	5604383	5605383	964	0.56447		0.157852	7.84518e-05	2.96539e-05	0.611505	0.00139468	0.000605485	0.444444
1242	chr2R	5604795	5605795	730	0.583255		0.112847	1.53169e-06	1.13029e-06	0.566692	4.59042e-05	3.6751e-05	0.444444
1243	chr2R	5607819	5608819	794	0.581607		0.59715	5.2359e-06	6.38973e-06	0.855204	0.000136617	0.000161088	0.222222
1244	chr2R	5608145	5609145	986	0.583166		0.452599	5.7071e-08	1.5382e-07	0.793473	2.39492e-06	6.03824e-06	0.333333
1245	chr2R	5608480	5609480	843	0.584567		0.534032	2.01676e-07	8.07263e-07	0.829024	7.49978e-06	2.74949e-05	0.333333
1246	chr2R	5701562	5702562	928	0.547107		0.185861	0.00190036	0.00315317	0.635918	0.0182511	0.0270908	0.111111
1247	chr2R	5741360	5742360	866	0.460987		0.268874	0.011774	0.0196568	0.694642	0.069856	0.0994803	0
1248	chr2R	5754021	5755021	798	0.548023		0.947446	0.00828587	0.0148282	0.98201	0.0546265	0.0819345	0
1249	chr2R	5781881	5782881	1908	0.528214		0.262821	0.00216485	0.00253517	0.690963	0.020133	0.0230163	0.333333
1250	chr2R	5782242	5783242	2471	0.522134		0.162528	0.0104104	0.00945411	0.615912	0.0639204	0.0598624	0.333333
1251	chr2R	5783070	5784070	961	0.537662		0.392341	0.0160261	0.0246666	0.765471	0.0869016	0.116357	0.111111
1252	chr2R	5890051	5891051	691	0.445621		0.724799	0.00513064	0.00766483	0.9034	0.0382524	0.0515729	0.111111
1253	chr2R	5973659	5974659	1044	0.535368		0.313981	0.0196813	0.0108067	0.725015	0.100452	0.0655903	0.555556
1254	chr2R	5973943	5974943	1052	0.536153		0.296422	0.0166802	0.00911134	0.713853	0.0894459	0.0583084	0.555556
1255	chr2R	5974395	5975395	803	0.543971		0.300036	0.00878207	0.00307055	0.715821	0.0568096	0.0265251	0.555556
1256	chr2R	6015187	6016187	1188	0.414566		0.934058	4.34516e-10	9.98055e-10	0.976549	2.70921e-08	5.472e-08	0.333333
1257	chr2R	6015510	6016510	1913	0.462451		0.49376	9.47424e-05	0.000259716	0.812681	0.00162621	0.0037717	0.111111
1258	chr2R	6120519	6121519	977	0.470458		0.127933	0.0167448	0.0102115	0.580426	0.0897012	0.0630821	0.444444
1259	chr2R	6133127	6134127	833	0.457102		0.260186	0.0127701	0.0218372	0.689005	0.0739443	0.107206	0.222222
1260	chr2R	6167984	6168984	1088	0.773169	0.180689	1.85035e-08	4.51539e-74	9.33689e-79	3.32475e-05	3.56987e-71	7.53239e-76	0.333333
1261	chr2R	6168567	6169567	905	0.780505	0.177683	2.60135e-06	2.12432e-60	2.46978e-63	0.00177296	1.49954e-57	1.65475e-60	0.333333
1262	chr2R	6171094	6172094	1476	0.576312		0.0102186	6.73387e-08	1.53358e-09	0.260991	2.79025e-06	8.13964e-08	0.444444
1263	chr2R	6189410	6190410	1365	0.499121	0.107224	0.000877753	0.735879	0.00388276	0.0918143	0.877293	0.0314907	1
1264	chr2R	6585615	6586615	1418	0.53709		0.167455	0.0126401	0.01985	0.619656	0.0734584	0.100213	0
1265	chr2R	6596601	6597601	878	0.527969		0.317224	0.00519235	0.0108897	0.726879	0.0386178	0.0659017	0
1266	chr2R	6599420	6600420	1072	0.548661		0.853054	0.00737415	0.0107001	0.948932	0.0500859	0.0651167	0
1267	chr2R	6618485	6619485	922	0.537438		0.5943	0.0194163	0.0365233	0.854676	0.0995107	0.151037	0.111111
1268	chr2R	6620056	6621056	922	0.538695		0.0423321	0.00545806	0.00972988	0.432286	0.0400287	0.0610318	0
1269	chr2R	6620282	6621282	842	0.548315		0.0124242	0.00990196	0.0181731	0.283397	0.0617681	0.0942635	0.222222
1270	chr2R	6632323	6633323	1567	0.527928		0.722281	0.0128108	0.0272477	0.902324	0.0741343	0.124262	0
1271	chr2R	6632605	6633605	1545	0.528259		0.714057	0.0122428	0.0260952	0.898882	0.071868	0.120592	0
1272	chr2R	6675727	6676727	1503	0.525751		0.0368074	0.0278704	0.0147953	0.415002	0.126613	0.0818786	0.555556
1273	chr2R	6711877	6712877	1031	0.536249		0.438624	0.00430385	0.00802729	0.786132	0.0339692	0.0533396	0.111111
1274	chr2R	6809029	6810029	799	0.544484		0.887169	0.00474556	0.0102935	0.960672	0.0363198	0.0633705	0
1275	chr2R	6870996	6871996	1678	0.529027		0.217157	0.0101744	0.0149152	0.656889	0.0629313	0.0823459	0.333333
1276	chr2R	7044913	7045913	960	0.538197		0.275089	0.0116601	0.0152251	0.698933	0.0693563	0.0835668	0.333333
1277	chr2R	7045273	7046273	1109	0.533606		0.520163	0.0179151	0.0291014	0.824593	0.0938988	0.130119	0.111111
1278	chr2R	7098422	7099422	836	0.475432		0.573851	0.0104607	0.0200329	0.844995	0.0640916	0.100853	0.111111
1279	chr2R	7380993	7381993	1023	0.550143		0.112844	0.00494367	0.00132859	0.566692	0.0372753	0.0139604	0.444444
1280	chr2R	7381404	7382404	1225	0.534765		0.106807	0.0392991	0.014242	0.55855	0.159791	0.0796869	0.666667
1281	chr2R	7395172	7396172	1159	0.549416		0.686852	5.62887e-05	0.000173942	0.888088	0.00105856	0.00270387	0
1282	chr2R	7395439	7396439	1311	0.537858		0.749567	0.005711	0.0121197	0.912659	0.0415069	0.0710396	0
1283	chr2R	7427052	7428052	805	0.586863		0.904036	1.54764e-07	2.27058e-06	0.967116	5.90522e-06	6.74351e-05	0
1284	chr2R	7473338	7474338	1179	0.54498		0.0315952	0.00163916	0.000350452	0.397884	0.0163668	0.00481186	0.444444
1285	chr2R	7473618	7474618	1179	0.544684		0.0331008	0.0018141	0.000415466	0.401309	0.0176325	0.00554095	0.444444
1286	chr2R	7473874	7474874	1177	0.544089		0.0431815	0.00217854	0.000664181	0.434288	0.0202344	0.00804631	0.444444
1287	chr2R	7485950	7486950	1291	0.448922		0.109149	5.34509e-05	6.40631e-05	0.562243	0.00101041	0.00118282	0.222222
1288	chr2R	7486437	7487437	1101	0.45089		0.838371	0.000874723	0.00130242	0.943846	0.00996766	0.0137329	0
1289	chr2R	7490122	7491122	2285	0.559565		0.285103	1.33477e-08	1.28702e-08	0.7064	6.41892e-07	5.54808e-07	0
1290	chr2R	7512856	7513856	671	0.55914		0.0456687	0.00320626	0.00170844	0.441282	0.0270762	0.017037	0.444444
1291	chr2R	7565092	7566092	1219	0.529565		0.363343	0.013143	0.0287242	0.750515	0.0754443	0.12897	0
1292	chr2R	7565323	7566323	974	0.53944		0.646516	0.00478596	0.0113627	0.874372	0.0365582	0.0678185	0
1293	chr2R	7622694	7623694	712	0.52119		0.0127892	0.377187	0.0187865	0.28548	0.631146	0.0964959	1
1294	chr2R	7688502	7689502	859	0.536993		0.75548	0.00176327	0.00362036	0.914871	0.0172872	0.0299211	0
1295	chr2R	7723631	7724631	718	0.498249	0.143531	0.00121185	0.771204	0.00729851	0.10765	0.896058	0.0498032	1
1296	chr2R	7727146	7728146	860	0.412605		0.428412	5.73275e-08	6.89586e-07	0.78231	2.40313e-06	2.37038e-05	0
1297	chr2R	7745027	7746027	803	0.595925	0.128426	0.00410635	3.00671e-08	1.15747e-07	0.182592	1.34148e-06	4.63572e-06	0.333333
1298	chr2R	7745456	7746456	988	0.570348		0.00982053	1.71899e-05	2.08108e-05	0.25709	0.000385214	0.000446122	0.333333
1299	chr2R	7811625	7812625	1606	0.563643		0.145956	2.87497e-06	8.81039e-09	0.599066	8.00335e-05	3.90881e-07	0.333333
1300	chr2R	7811984	7812984	1988	0.545597		0.522438	0.000191153	0.00029206	0.825569	0.0029186	0.00416642	0.222222
1301	chr2R	7889482	7890482	735	0.413793		0.206953	1.85203e-06	5.68255e-06	0.650299	5.46349e-05	0.000147027	0
1302	chr2R	7940148	7941148	869	0.542995		0.687615	0.00806582	0.0134577	0.888601	0.0534354	0.0765967	0
1303	chr2R	7955636	7956636	838	0.558583		0.0421611	0.00244531	0.00437024	0.431784	0.0220692	0.0343985	0.222222
1304	chr2R	7955908	7956908	838	0.559491		0.0383406	0.00178994	0.00307054	0.41951	0.0174707	0.0265251	0.222222
1305	chr2R	8023618	8024618	924	0.442737		0.399157	0.00381753	0.0064781	0.768492	0.0310508	0.045753	0.111111
1306	chr2R	8024063	8025063	1107	0.466667		0.810926	0.0160863	0.0310704	0.933967	0.087168	0.136166	0
1307	chr2R	8624376	8625376	786	0.465049		0.17426	0.00564923	0.0123295	0.626033	0.0411639	0.0718311	0
1308	chr2R	8627396	8628396	1132	0.465089		0.353209	0.0155958	0.0243035	0.747105	0.0852815	0.115111	0
1309	chr2R	8640945	8641945	763	0.560952		0.663784	0.00233464	0.00394844	0.879855	0.0212891	0.0319185	0
1310	chr2R	8653926	8654926	1192	0.576039		0.235518	1.09238e-08	1.09996e-07	0.669584	5.31796e-07	4.43235e-06	0
1311	chr2R	8668455	8669455	2558	0.515187	0.0706928	0.00466301	0.075297	0.00365366	0.189371	0.243615	0.0301083	0.777778
1312	chr2R	8723341	8724341	2446	0.501075		0.00679313	0.584354	0.0192146	0.222664	0.787599	0.0981967	1
1313	chr2R	8723744	8724744	2497	0.505085	0.084187	0.00118491	0.465418	0.00376176	0.106696	0.703136	0.0307279	1
1314	chr2R	8724037	8725037	1939	0.496767	0.0900338	0.00316521	0.451959	0.00924236	0.1642	0.691854	0.0588843	1
1315	chr2R	8939368	8940368	880	0.56048		0.358281	0.000310776	0.000236001	0.748753	0.00432914	0.0034898	0.333333
1316	chr2R	9006203	9007203	1136	0.383678		0.338651	3.13199e-15	6.79264e-15	0.739496	3.27534e-13	6.66285e-13	0.333333
1317	chr2R	9006559	9007559	998	0.37574		0.17484	9.23855e-16	1.34945e-15	0.626215	1.01444e-13	1.38556e-13	0.333333
1318	chr2R	9006834	9007834	1002	0.375443		0.16754	6.29156e-16	6.88186e-16	0.619805	7.04548e-14	7.19682e-14	0.333333
1319	chr2R	9091861	9092861	1135	0.535304		0.443311	0.00926694	0.0252567	0.788638	0.0590271	0.118195	0
1320	chr2R	9129337	9130337	889	0.453114		0.382624	0.00466697	0.00967493	0.76116	0.035899	0.0607642	0
1321	chr2R	9129739	9130739	1150	0.450627		0.213956	0.00967275	0.0157054	0.653997	0.0608488	0.0853265	0
1322	chr2R	9131956	9132956	2241	0.468563		0.329332	0.0030803	0.00474718	0.733436	0.0262423	0.0366016	0
1323	chr2R	9132237	9133237	2517	0.469563		0.34187	0.00331687	0.00550779	0.741053	0.0278319	0.0406124	0
1324	chr2R	9177136	9178136	908	0.538729		0.482012	0.00578862	0.0119842	0.808224	0.0419276	0.0704755	0
1325	chr2R	9191610	9192610	1657	0.524642		0.796088	0.0191112	0.0388353	0.92961	0.0983421	0.157368	0
1326	chr2R	9206357	9207357	1285	0.521583		0.715325	0.016975	0.0362606	0.899537	0.0906075	0.150455	0
1327	chr2R	9251505	9252505	1765	0.47173		0.995449	0.00850502	0.0159121	0.998769	0.0556721	0.0859062	0
1328	chr2R	9275084	9276084	874	0.493604	0.12822	0.0022675	0.413992	0.0137169	0.140713	0.661404	0.0775943	1
1329	chr2R	9307920	9308920	866	0.531229		0.00689536	0.0867703	0.00218207	0.223217	0.266692	0.0205033	1
1330	chr2R	9308262	9309262	824	0.531003		0.00706705	0.131452	0.00392578	0.224747	0.344995	0.0317809	1
1331	chr2R	9398254	9399254	1292	0.542914		0.80243	0.000871066	0.00194386	0.931452	0.00994381	0.0188058	0
1332	chr2R	9398552	9399552	1000	0.561331		0.615262	0.000112324	0.000182304	0.86194	0.00187984	0.00281064	0.222222
1333	chr2R	9404880	9405880	1458	0.460449		0.997827	0.00265452	0.00465065	0.999394	0.0234278	0.0360683	0
1334	chr2R	9405710	9406710	1387	0.472065		0.528803	0.0167114	0.0234468	0.827107	0.0895881	0.112414	0
1335	chr2R	9414199	9415199	1118	0.558428		0.708559	0.000234851	0.000506724	0.896906	0.00344605	0.0065183	0
1336	chr2R	9414669	9415669	1351	0.542478		0.537714	0.00377578	0.00767488	0.829918	0.0307936	0.0516317	0
1337	chr2R	9444273	9445273	976	0.407665		0.290627	1.16237e-08	1.16377e-07	0.709234	5.63092e-07	4.65626e-06	0.222222
1338	chr2R	9444536	9445536	956	0.403006		0.686787	3.27329e-10	8.1865e-10	0.888088	2.07591e-08	4.52605e-08	0.222222
1339	chr2R	9578539	9579539	2112	0.527884		0.424182	0.00702513	0.0152727	0.779657	0.0483382	0.0837352	0.111111
1340	chr2R	9583829	9584829	1143	0.550265		0.993373	0.00205008	0.00365367	0.997984	0.0192998	0.0301083	0
1341	chr2R	9588293	9589293	826	0.535103		0.347346	0.0146392	0.0174864	0.744281	0.0815169	0.0917612	0.333333
1342	chr2R	9713776	9714776	833	0.466967		0.666953	0.00222081	0.00359688	0.88101	0.0205305	0.0297707	0.222222
1343	chr2R	9819656	9820656	1845	0.542141		0.19357	0.0049975	0.00539296	0.641661	0.037543	0.0400017	0.333333
1344	chr2R	9820038	9821038	1893	0.532392		0.485659	0.00353151	0.00819654	0.809559	0.0292488	0.0541821	0.111111
1345	chr2R	9867881	9868881	952	0.446522	0.0847453	0.00413249	0.000254481	8.03806e-05	0.183164	0.00367542	0.00143322	0.444444
1346	chr2R	9935369	9936369	1082	0.461621		0.867634	0.0113341	0.0191447	0.95317	0.0679772	0.0978902	0
1347	chr2R	9935651	9936651	795	0.414222		0.637279	5.73616e-06	4.10861e-06	0.870204	0.000148203	0.000112241	0.222222
1348	chr2R	9958117	9959117	947	0.557545		0.44959	0.00263029	0.00425248	0.791397	0.0232751	0.0337145	0.222222
1349	chr2R	9958364	9959364	947	0.557545		0.44959	0.00263029	0.00425248	0.791397	0.0232751	0.0337145	0.222222
1350	chr2R	9958713	9959713	947	0.557545		0.421035	0.00263029	0.00422305	0.778415	0.0232751	0.0335574	0.222222
1351	chr3L	10224416	10225416	1394	0.409624		0.0961426	4.08311e-12	5.57443e-12	0.542055	3.19615e-10	4.12654e-10	0.333333
1352	chr3L	10224738	10225738	1483	0.433505	0.0807906	0.00374881	3.65567e-08	6.99707e-09	0.176114	1.60032e-06	3.15432e-07	0.444444
1353	chr3L	10225008	10226008	1359	0.433534		0.00648339	1.26298e-07	1.46539e-08	0.217378	4.90911e-06	6.28276e-07	0.444444
1354	chr3L	10289065	10290065	2023	0.456374		0.229281	2.39198e-05	5.48853e-05	0.665685	0.000513381	0.00103512	0
1355	chr3L	10362984	10363984	1129	0.563252	0.0985172	0.00213153	2.57174e-06	1.70383e-07	0.137903	7.24275e-05	6.65537e-06	0.444444
1356	chr3L	10363381	10364381	1484	0.560673		0.0784159	2.62853e-07	7.85898e-09	0.515683	9.47656e-06	3.49455e-07	0.444444
1357	chr3L	10518630	10519630	732	0.55225		0.652667	0.000257616	0.00061109	0.875965	0.00370445	0.00753475	0.111111
1358	chr3L	10637966	10638966	927	0.434046		0.812243	0.000800321	0.00176779	0.934533	0.00929397	0.0175052	0
1359	chr3L	10690538	10691538	658	0.558996		0.688586	0.0161356	0.0297221	0.888823	0.0873916	0.132057	0
1360	chr3L	10736780	10737780	1055	0.526005		0.0132778	0.0966868	0.0176222	0.289514	0.285247	0.0922067	0.777778
1361	chr3L	10846739	10847739	1063	0.570411		0.463405	8.4749e-07	8.93015e-06	0.79893	2.72147e-05	0.000214527	0
1362	chr3L	10847117	10848117	1274	0.541944		0.527772	0.00550343	0.0101104	0.826749	0.0402722	0.0626727	0
1363	chr3L	10847724	10848724	1261	0.551389		0.268778	0.000203474	0.000391264	0.694642	0.00306735	0.00527547	0
1364	chr3L	10848578	10849578	1166	0.581897		0.843351	1.81978e-08	1.30904e-07	0.945427	8.53332e-07	5.1954e-06	0.222222
1365	chr3L	10852119	10853119	888	0.452607		0.818292	0.0157591	0.0272705	0.936999	0.085854	0.124321	0
1366	chr3L	10861112	10862112	1030	0.429463		0.279822	3.31087e-05	5.2614e-05	0.702387	0.000679536	0.000997044	0.111111
1367	chr3L	10861495	10862495	1503	0.450096		0.167415	0.0115429	0.0101411	0.619656	0.0688535	0.0627744	0.222222
1368	chr3L	10861848	10862848	1361	0.446678		0.12044	0.0178588	0.0182451	0.57403	0.0936908	0.0945998	0.111111
1369	chr3L	10862012	10863012	1112	0.434659		0.106312	0.00087542	0.000934598	0.558255	0.00997269	0.0105681	0.222222
1370	chr3L	10865256	10866256	583	0.545624		0.396161	0.0190743	0.0296356	0.767134	0.0982166	0.131762	0
1371	chr3L	1102016	1103016	1050	0.565632		0.431757	0.000382533	0.000946689	0.782954	0.00512768	0.0106861	0
1372	chr3L	1102374	1103374	710	0.611626		0.940017	4.03877e-08	5.35572e-07	0.979205	1.74675e-06	1.90388e-05	0
1373	chr3L	11060733	11061733	746	0.504298		0.0105927	0.462557	0.0190479	0.263916	0.70061	0.0975088	1
1374	chr3L	11122472	11123472	1412	0.449594		0.251584	0.00017581	0.000150002	0.682903	0.00273075	0.00240356	0.333333
1375	chr3L	11123088	11124088	1361	0.532216		0.100215	0.0160772	0.0192385	0.548383	0.0871428	0.0982811	0.333333
1376	chr3L	11123850	11124850	1061	0.53341		0.496774	0.0114603	0.018865	0.814379	0.0685064	0.0968234	0.111111
1377	chr3L	11184922	11185922	968	0.463845		0.0577702	0.0132352	0.0141512	0.47208	0.0758021	0.0793359	0.333333
1378	chr3L	11197092	11198092	2092	0.477186		0.434879	0.000544639	0.00149431	0.784572	0.00688233	0.0153349	0
1379	chr3L	11197461	11198461	1817	0.459189		0.192516	5.70496e-05	7.12694e-05	0.64125	0.00107084	0.00129579	0.333333
1380	chr3L	11197844	11198844	986	0.360208		0.447131	1.25462e-18	1.13168e-18	0.790142	1.83685e-16	1.46673e-16	0.333333
1381	chr3L	11242529	11243529	1307	0.53792		0.0955792	0.00165048	0.00244965	0.541464	0.0164548	0.0224258	0.222222
1382	chr3L	11242996	11243996	1502	0.547098		0.070028	0.000282056	0.000424152	0.498322	0.00399201	0.00562453	0.222222
1383	chr3L	11247112	11248112	2879	0.473884		0.743362	0.00180898	0.00242825	0.910432	0.0175914	0.022266	0
1384	chr3L	11247513	11248513	2852	0.473575		0.70397	0.000984953	0.00185286	0.894761	0.0109831	0.0181566	0
1385	chr3L	11342315	11343315	1084	0.467683		0.587392	0.0137645	0.0224675	0.851564	0.0779753	0.109256	0
1386	chr3L	11356658	11357658	1010	0.44901		0.0480705	0.0014814	0.000197324	0.449418	0.0151592	0.00300009	0.666667
1387	chr3L	11379691	11380691	586	0.445563		0.183654	0.00343222	0.00509415	0.634623	0.0285874	0.0384591	0
1388	chr3L	11379947	11380947	716	0.446372		0.574853	0.00235108	0.00409139	0.845142	0.0214094	0.0328103	0
1389	chr3L	11407165	11408165	970	0.462696	0.118235	0.00126215	0.00659393	0.0104777	0.110098	0.0461668	0.0641153	0.111111
1390	chr3L	11407562	11408562	808	0.463339		0.143564	0.0178072	0.036487	0.596726	0.0935691	0.150948	0
1391	chr3L	11554316	11555316	898	0.427885		0.392823	3.75981e-06	6.65512e-08	0.765612	0.000101938	2.73753e-06	0
1392	chr3L	1168042	1169042	858	0.554144		0.542953	0.000671297	0.000822391	0.832208	0.00809032	0.00956432	0.111111
1393	chr3L	1168278	1169278	956	0.555899		0.62667	0.000281284	0.000379801	0.866439	0.00398251	0.00515752	0
1394	chr3L	11720708	11721708	891	0.550301		0.665294	0.00162011	0.00360745	0.880421	0.0162422	0.0298269	0
1395	chr3L	11819237	11820237	972	0.576515		0.538237	3.22509e-07	1.36926e-06	0.830017	1.13828e-05	4.34754e-05	0.333333
1396	chr3L	11819512	11820512	1017	0.574263		0.897471	7.05598e-07	6.9469e-06	0.964652	2.30515e-05	0.000173038	0.222222
1397	chr3L	11821776	11822776	1101	0.462098		0.39918	0.00187274	0.00429802	0.768499	0.0180428	0.0339802	0
1398	chr3L	1202342	1203342	697	0.526408	0.133828	0.000969139	0.18769	0.00657159	0.0969875	0.425228	0.0462233	1
1399	chr3L	12039988	12040988	951	0.555622		0.121973	0.00189043	0.00258105	0.576541	0.0181955	0.0232836	0
1400	chr3L	1204593	1205593	957	0.5483		0.100159	0.00613346	0.00959762	0.548383	0.0437251	0.0604034	0.111111
1401	chr3L	1204919	1205919	802	0.547732		0.0237896	0.00720008	0.0134888	0.360951	0.0492421	0.0767103	0.111111
1402	chr3L	12082908	12083908	867	0.460988		0.13495	0.0131921	0.0154762	0.5881	0.0756211	0.0845109	0.222222
1403	chr3L	12099032	12100032	774	0.547154		0.607881	0.00168733	0.00258645	0.858872	0.0167504	0.0233217	0.222222
1404	chr3L	12115866	12116866	1233	0.416833		0.474614	3.11267e-08	2.055e-07	0.803947	1.38252e-06	7.94854e-06	0
1405	chr3L	12131634	12132634	1225	0.454743		0.269467	7.86331e-05	0.000232178	0.695229	0.00139639	0.0034452	0
1406	chr3L	12265155	12266155	1237	0.461289		0.24765	0.0100748	0.0112301	0.679814	0.0625492	0.0672514	0.444444
1407	chr3L	12265605	12266605	1911	0.46601		0.250126	0.0104119	0.0254596	0.681285	0.0639204	0.118822	0.111111
1408	chr3L	12265880	12266880	1818	0.459005		0.395187	0.00598402	0.0132501	0.766884	0.0429229	0.075615	0
1409	chr3L	12276740	12277740	1165	0.539007		0.260054	0.0170475	0.0197716	0.689005	0.0908452	0.0999451	0.333333
1410	chr3L	12351112	12352112	787	0.429926		0.289671	2.1352e-05	4.32579e-05	0.70855	0.000467098	0.000839051	0
1411	chr3L	12390962	12391962	1757	0.530298		0.0402901	0.0637012	0.011174	0.426337	0.218612	0.0670028	0.666667
1412	chr3L	12391234	12392234	1757	0.530298		0.0402901	0.0637012	0.011174	0.426337	0.218612	0.0670028	0.666667
1413	chr3L	12432243	12433243	861	0.453146		0.00701256	0.00777541	0.00171898	0.224747	0.0519895	0.0171162	0.666667
1414	chr3L	12432629	12433629	828	0.456199		0.0137923	0.00666897	0.0016029	0.29253	0.0465369	0.0162343	0.555556
1415	chr3L	12453433	12454433	760	0.454764		0.0848796	0.00965956	0.00494718	0.526485	0.060803	0.0377971	0.555556
1416	chr3L	12453619	12454619	646	0.448633		0.161018	0.00652031	0.00527058	0.614404	0.0457567	0.0393664	0.444444
1417	chr3L	12505230	12506230	1342	0.464004		0.0239519	0.00140631	0.00284859	0.361302	0.0145794	0.0250252	0
1418	chr3L	12505781	12506781	2126	0.446977		0.0527404	9.6958e-07	1.2379e-05	0.462651	3.06866e-05	0.000284667	0
1419	chr3L	12526008	12527008	2538	0.496315	0.0924159	0.00026217	0.492408	0.00271898	0.0460603	0.723633	0.0242294	1
1420	chr3L	12526222	12527222	2538	0.495998	0.092728	0.000241971	0.477073	0.00259445	0.0438766	0.712402	0.0233779	1
1421	chr3L	12526478	12527478	2151	0.49168	0.101936	0.000405654	0.307395	0.00520707	0.0633814	0.564233	0.0390358	1
1422	chr3L	12571805	12572805	1420	0.556662		0.858083	2.83158e-05	5.52556e-05	0.950668	0.000596654	0.00104062	0
1423	chr3L	12572061	12573061	1493	0.553811		0.731989	5.67007e-05	9.2566e-05	0.90641	0.0010658	0.0016148	0
1424	chr3L	12572396	12573396	1386	0.553519		0.686153	1.69292e-05	4.08492e-05	0.887897	0.000379802	0.000799391	0
1425	chr3L	12579926	12580926	849	0.548819		0.79684	0.00492531	0.008807	0.929712	0.0371773	0.0569043	0
1426	chr3L	12648183	12649183	992	0.536215		0.481691	0.00955931	0.0148412	0.80803	0.0603256	0.0819946	0
1427	chr3L	12652815	12653815	1811	0.578323		0.923904	1.9384e-10	6.79675e-10	0.973018	1.26863e-08	3.8056e-08	0
1428	chr3L	12665099	12666099	609	0.562558		0.545439	0.000890201	0.00124715	0.833225	0.0101149	0.0132776	0
1429	chr3L	12665925	12666925	608	0.54562		0.449434	0.00218067	0.00413262	0.791357	0.0202394	0.033041	0
1430	chr3L	12671972	12672972	831	0.535742		0.0754826	0.0108932	0.0106863	0.509617	0.0659529	0.065049	0.444444
1431	chr3L	12723917	12724917	803	0.544493		0.513702	0.00785785	0.00879373	0.821444	0.0524031	0.0568363	0.222222
1432	chr3L	12772250	12773250	1606	0.5297		0.355288	0.0193253	0.0315407	0.747894	0.0991601	0.137327	0
1433	chr3L	12794223	12795223	1128	0.568444		0.487554	1.08998e-05	2.76964e-05	0.809998	0.000259559	0.000572016	0
1434	chr3L	12813274	12814274	1383	0.536213		0.271081	0.00819327	0.0169412	0.696648	0.0541424	0.0896743	0.111111
1435	chr3L	12813516	12814516	1503	0.545596		0.681433	0.00048795	0.00086071	0.886433	0.00627478	0.00989353	0
1436	chr3L	12813762	12814762	1101	0.554143		0.578684	5.02359e-05	0.000149456	0.846925	0.000963525	0.00239676	0
1437	chr3L	12814114	12815114	913	0.557289		0.231433	0.000649815	0.000998335	0.666582	0.00789889	0.0111386	0.222222
1438	chr3L	12832132	12833132	1153	0.558081		0.00934293	0.000575007	6.37427e-05	0.250901	0.00718396	0.00117855	0.555556
1439	chr3L	12835848	12836848	848	0.531987		0.0380928	0.0601189	0.0189509	0.41837	0.210888	0.0971507	0.777778
1440	chr3L	12836081	12837081	719	0.535714		0.0252067	0.011653	0.00264209	0.367955	0.0693425	0.0236829	0.555556
1441	chr3L	12849101	12850101	1307	0.543313		0.720051	0.0028365	0.00446512	0.901101	0.0246108	0.0349448	0
1442	chr3L	12849357	12850357	1827	0.538275		0.311201	0.00115298	0.000791756	0.72342	0.0124733	0.00927902	0.444444
1443	chr3L	12849637	12850637	1867	0.546609		0.171583	2.77346e-05	6.231e-06	0.623848	0.000586283	0.000157892	0.444444
1444	chr3L	12849897	12850897	1741	0.549522		0.0345358	1.5309e-05	6.02583e-07	0.40631	0.000347995	2.10797e-05	0.555556
1445	chr3L	13014715	13015715	1346	0.441325		0.0716362	0.00143752	0.000925497	0.500887	0.0148213	0.0104918	0.333333
1446	chr3L	13015064	13016064	1327	0.436142		0.661656	0.000234213	0.000361922	0.879408	0.00343924	0.00494361	0
1447	chr3L	13024574	13025574	1253	0.530531		0.506758	0.00440468	0.00956972	0.8188	0.0345059	0.0602854	0
1448	chr3L	13113688	13114688	2255	0.421149		0.549399	7.89807e-13	9.31699e-13	0.835153	6.60065e-11	7.36601e-11	0.333333
1449	chr3L	131932	132932	988	0.540702	0.0967786	0.00338016	0.011416	0.000783403	0.168034	0.0683317	0.00920569	0.555556
1450	chr3L	1322992	1323992	912	0.542245		0.727328	0.0103674	0.0147806	0.904729	0.0637461	0.0818201	0
1451	chr3L	1334939	1335939	2807	0.477528	0.0558191	0.00258292	0.0700137	0.00586253	0.150179	0.232438	0.0424988	0.888889
1452	chr3L	13391689	13392689	1118	0.537212		0.312113	0.00100379	0.00114997	0.72381	0.0111617	0.0124441	0.222222
1453	chr3L	13400735	13401735	1499	0.506538	0.105463	0.000816257	0.810871	0.00742093	0.0899968	0.916442	0.0504697	1
1454	chr3L	13408842	13409842	688	0.547032		0.318121	0.012493	0.016762	0.727148	0.0729033	0.08894	0.111111
1455	chr3L	13449133	13450133	1082	0.546117		0.057476	0.00435772	0.00323939	0.471836	0.0342466	0.0275976	0.444444
1456	chr3L	13449786	13450786	1133	0.541964	0.0979966	0.00256317	0.00144146	0.000239545	0.149954	0.0148581	0.00353725	0.555556
1457	chr3L	13488355	13489355	772	0.545455		0.707168	0.019444	0.0316878	0.896462	0.0995699	0.137673	0
1458	chr3L	13496552	13497552	770	0.553879		0.013599	0.00804685	0.0010081	0.29253	0.0533494	0.0112318	0.666667
1459	chr3L	13496793	13497793	663	0.546329		0.0098042	0.0167753	0.0016901	0.257017	0.0897937	0.0169224	0.777778
1460	chr3L	13644017	13645017	751	0.353519		0.00972686	3.19984e-13	1.58776e-14	0.255956	2.76783e-11	1.49439e-12	0.444444
1461	chr3L	13688901	13689901	879	0.678288		0.0693612	6.14915e-26	6.41434e-27	0.497555	1.53846e-23	1.52746e-24	0.333333
1462	chr3L	13689242	13690242	848	0.710853		0.0356074	5.65326e-35	1.16645e-36	0.409889	2.32785e-32	4.52057e-34	0.333333
1463	chr3L	1379417	1380417	893	0.474588		0.878314	0.0160361	0.031067	0.957602	0.0869436	0.136166	0
1464	chr3L	1379718	1380718	1104	0.462117		0.986461	0.000106426	0.000287188	0.995948	0.00179556	0.00410729	0
1465	chr3L	13859373	13860373	942	0.447619		0.28209	0.00196765	0.003118	0.7038	0.0187191	0.02685	0
1466	chr3L	13859712	13860712	980	0.435673		0.307227	7.59214e-06	2.31306e-05	0.720923	0.000189588	0.000489482	0
1467	chr3L	13859989	13860989	1066	0.457099		0.42927	0.000734068	0.00180366	0.782524	0.00868794	0.0177802	0
1468	chr3L	13922462	13923462	657	0.572541		0.734354	0.000633513	0.000504299	0.907169	0.00773956	0.00649347	0.222222
1469	chr3L	13928198	13929198	1243	0.540695		0.482297	0.00780478	0.0113751	0.808224	0.0521006	0.0678511	0.111111
1470	chr3L	1400608	1401608	1404	0.551368		0.152605	0.000788141	0.000667862	0.605724	0.00918762	0.00808593	0.444444
1471	chr3L	1400987	1401987	1159	0.574583		0.463647	4.57335e-07	2.79134e-06	0.79893	1.55263e-05	8.03069e-05	0.333333
1472	chr3L	1401266	1402266	801	0.595341		0.0878494	9.02498e-08	1.0269e-07	0.531353	3.61614e-06	4.1549e-06	0.333333
1473	chr3L	14036195	14037195	1004	0.540694		0.342383	0.00711239	0.0121083	0.741138	0.0487859	0.0709961	0.111111
1474	chr3L	14036517	14037517	1033	0.541794		0.31305	0.00418776	0.0068956	0.72427	0.0332681	0.0477797	0.111111
1475	chr3L	14036782	14037782	1025	0.541641		0.35268	0.00494396	0.00839676	0.746771	0.0372753	0.0550181	0.111111
1476	chr3L	14037396	14038396	1132	0.573561		0.850135	2.27933e-08	5.76573e-08	0.948149	1.04405e-06	2.37912e-06	0.333333
1477	chr3L	14037833	14038833	1364	0.561538		0.83095	8.47946e-08	8.06271e-09	0.941134	3.42034e-06	3.58111e-07	0.333333
1478	chr3L	14051051	14052051	948	0.546778		0.96432	0.00473032	0.00847975	0.988768	0.0362453	0.055424	0
1479	chr3L	14052982	14053982	1642	0.471705		0.948818	0.0152448	0.0227199	0.982387	0.0839666	0.110186	0
1480	chr3L	14054721	14055721	733	0.4181		0.302378	6.01019e-06	5.57336e-06	0.717038	0.000154676	0.000144794	0
1481	chr3L	14111093	14112093	831	0.548435		0.491318	0.00432924	0.00869829	0.811405	0.0341202	0.0563955	0.111111
1482	chr3L	14111475	14112475	784	0.557416		0.716513	0.000605699	0.00137673	0.899854	0.00745897	0.0143859	0
1483	chr3L	14211648	14212648	1531	0.549673		0.0470178	2.57248e-06	8.93276e-06	0.445711	7.24275e-05	0.000214527	0
1484	chr3L	14211989	14212989	1222	0.574316		0.16168	1.15592e-07	1.51306e-06	0.615198	4.5333e-06	4.72443e-05	0
1485	chr3L	14212323	14213323	1079	0.595162		0.295313	3.28023e-10	1.23294e-09	0.713077	2.07591e-08	6.66734e-08	0.333333
1486	chr3L	14303399	14304399	1486	0.530582		0.0217595	0.0106203	0.00434739	0.350225	0.0647383	0.034254	0.555556
1487	chr3L	14303689	14304689	1273	0.531887		0.0665555	0.0196456	0.0176341	0.49086	0.100335	0.0922255	0.444444
1488	chr3L	14421570	14422570	712	0.542955		0.566613	0.010384	0.021977	0.842323	0.063828	0.107636	0
1489	chr3L	14426871	14427871	1136	0.526533		0.00793361	0.0489878	0.00596766	0.236691	0.184642	0.0430871	0.777778
1490	chr3L	14513373	14514373	1024	0.440547		0.58359	0.000178629	0.000333746	0.849001	0.00276802	0.00462912	0
1491	chr3L	14547849	14548849	1125	0.478238		0.00993482	0.141939	0.0162672	0.258541	0.361081	0.087216	1
1492	chr3L	14548044	14549044	1111	0.478881		0.00641912	0.103268	0.0105546	0.216204	0.297947	0.0644559	1
1493	chr3L	14551315	14552315	1192	0.526627		0.60266	0.0117954	0.02058	0.857016	0.0699688	0.102732	0
1494	chr3L	14552013	14553013	2076	0.540352		0.0724816	0.00033022	0.000398417	0.503815	0.00455179	0.00536242	0.333333
1495	chr3L	14552337	14553337	1705	0.540648		0.202138	0.00144944	0.00244158	0.647121	0.0149171	0.0223675	0
1496	chr3L	14559391	14560391	1612	0.53829		0.390624	0.00233577	0.003567	0.764717	0.0212945	0.0295977	0.222222
1497	chr3L	14559736	14560736	1890	0.526773		0.231653	0.00840853	0.00936492	0.666582	0.0552601	0.0594787	0.333333
1498	chr3L	14631602	14632602	878	0.329749		0.51525	1.25585e-23	2.55468e-24	0.822512	2.62666e-21	5.10033e-22	0.333333
1499	chr3L	1463250	1464250	1305	0.429612		0.288599	7.4296e-08	1.42391e-06	0.708247	3.03867e-06	4.50297e-05	0
1500	chr3L	14783467	14784467	1160	0.532121		0.728853	0.0186049	0.0310368	0.905402	0.0965286	0.136094	0
1501	chr3L	14972890	14973890	844	0.569106		0.819336	0.000669724	0.00114005	0.937142	0.00808556	0.0123604	0
1502	chr3L	14984058	14985058	1165	0.455347		0.948871	0.000451509	0.00098747	0.982387	0.00589437	0.0110517	0
1503	chr3L	14984390	14985390	1189	0.468852		0.905725	0.0156992	0.032292	0.967788	0.0856694	0.139341	0
1504	chr3L	15013554	15014554	1004	0.431444		0.107037	0.00062337	0.00129755	0.558972	0.0076385	0.0136999	0
1505	chr3L	15014025	15015025	904	0.434573		0.276049	0.00118601	0.00212197	0.699516	0.0127851	0.0200555	0
1506	chr3L	15014287	15015287	857	0.414201		0.320827	5.47578e-05	0.000100629	0.728516	0.0010337	0.00172277	0
1507	chr3L	15047240	15048240	1221	0.556263		0.0526245	1.02259e-06	1.15751e-05	0.462651	3.20685e-05	0.000267894	0
1508	chr3L	15047837	15048837	1120	0.568506	0.10566	0.00218681	1.09222e-06	1.11059e-05	0.138384	3.40499e-05	0.000258677	0.222222
1509	chr3L	15071815	15072815	1114	0.448049		0.0827988	0.00076506	0.000746185	0.522802	0.00897679	0.00886223	0.333333
1510	chr3L	15072141	15073141	1266	0.451145		0.0952084	0.000608286	0.00106105	0.540746	0.00748383	0.0116801	0.111111
1511	chr3L	15098698	15099698	887	0.54205		0.995632	0.00154624	0.0028822	0.998867	0.0156788	0.025212	0
1512	chr3L	15099352	15100352	807	0.499331	0.128104	0.00341952	0.774376	0.0115036	0.168756	0.89766	0.068402	1
1513	chr3L	15140282	15141282	1379	0.458838		0.109393	0.00144655	0.00288129	0.562768	0.0149028	0.0252097	0.111111
1514	chr3L	15158107	15159107	1026	0.455808		0.0845098	0.00192627	0.00377693	0.525833	0.0184416	0.0308348	0
1515	chr3L	15161270	15162270	1332	0.421901	0.104691	0.00224597	4.92252e-08	8.85064e-09	0.139918	2.09684e-06	3.92226e-07	0.333333
1516	chr3L	15161542	15162542	1584	0.43688	0.130162	0.00092869	2.09938e-07	8.73843e-07	0.0948549	7.7487e-06	2.94655e-05	0.333333
1517	chr3L	15169516	15170516	663	0.408826		0.0481956	8.49216e-06	7.00046e-06	0.450076	0.000208503	0.000174152	0.444444
1518	chr3L	15203121	15204121	734	0.543173		0.0506338	0.00127699	0.00171955	0.457925	0.0135152	0.0171175	0.222222
1519	chr3L	15216606	15217606	749	0.453039		0.297438	0.0153195	0.0126061	0.714217	0.084225	0.0729359	0.444444
1520	chr3L	15217133	15218133	724	0.454291		0.164452	0.0203114	0.0113577	0.618087	0.102687	0.0678097	0.555556
1521	chr3L	15224308	15225308	1296	0.539446		0.0147547	0.00606645	0.00856935	0.300296	0.043375	0.0558435	0
1522	chr3L	15224602	15225602	1086	0.548805		0.0728766	0.00160361	0.00224084	0.505229	0.0161259	0.0209361	0.111111
1523	chr3L	15233670	15234670	1850	0.46592		0.610032	0.00586166	0.00942515	0.859926	0.0422908	0.0597268	0.111111
1524	chr3L	15310929	15311929	1182	0.562392		0.444986	1.25673e-05	1.71119e-05	0.789487	0.000292743	0.000377474	0
1525	chr3L	15311515	15312515	816	0.561885		0.8432	0.000721606	0.00109753	0.945346	0.00856609	0.0119882	0
1526	chr3L	15313001	15314001	674	0.45057		0.855717	0.00366271	0.00520601	0.950064	0.0300388	0.0390352	0
1527	chr3L	15320888	15321888	1642	0.533435		0.450219	0.0163154	0.0189032	0.792029	0.0880577	0.0969441	0.111111
1528	chr3L	1538845	1539845	896	0.53802		0.49472	0.0158188	0.0286749	0.813151	0.0861034	0.128809	0
1529	chr3L	1545611	1546611	1910	0.441815		0.00832805	1.86593e-06	4.10612e-06	0.240122	5.4922e-05	0.000112241	0.333333
1530	chr3L	1545932	1546932	2560	0.455505	0.071991	0.00138023	0.000160299	1.67949e-05	0.115285	0.00253364	0.000372142	0.444444
1531	chr3L	1546417	1547417	2593	0.455066		0.032906	6.02487e-05	8.20991e-05	0.401309	0.00112394	0.00145663	0.222222
1532	chr3L	15498144	15499144	1900	0.514637		0.00598183	0.138458	0.00600061	0.211694	0.355978	0.0432302	1
1533	chr3L	15498424	15499424	1967	0.517857	0.0796816	0.00244687	0.103974	0.00155214	0.146331	0.299026	0.015785	1
1534	chr3L	15511377	15512377	748	0.467234		0.422539	0.00335219	0.00595049	0.779191	0.0280568	0.0429945	0
1535	chr3L	15665177	15666177	747	0.538062		0.822855	0.00989491	0.0161018	0.937688	0.0617534	0.0866108	0
1536	chr3L	15670329	15671329	897	0.550715		0.145564	0.0107342	0.00498088	0.598479	0.0652806	0.0378643	0.555556
1537	chr3L	15670565	15671565	772	0.554198		0.14576	0.0176434	0.0155935	0.598699	0.0929696	0.084882	0.333333
1538	chr3L	15703353	15704353	1181	0.476042		0.266281	0.0114386	0.0233507	0.693029	0.0684069	0.112116	0
1539	chr3L	15711748	15712748	1175	0.532515		0.127437	0.00643987	0.00138312	0.580322	0.0453776	0.0144438	0.666667
1540	chr3L	15754898	15755898	1113	0.529972		0.0166376	0.13275	0.00350839	0.315306	0.347088	0.0292526	1
1541	chr3L	15771694	15772694	703	0.453111		0.641557	0.00497917	0.00639274	0.872192	0.037448	0.0453527	0
1542	chr3L	1577909	1578909	1231	0.514548	0.14343	1.93638e-05	0.244219	1.68311e-05	0.0086983	0.494565	0.000372737	1
1543	chr3L	1578372	1579372	1516	0.516235	0.107434	0.000148129	0.241326	0.000154306	0.0327977	0.491354	0.00245956	1
1544	chr3L	15802731	15803731	654	0.568226		0.071642	0.0015582	5.77715e-05	0.500887	0.0157735	0.0010813	0.888889
1545	chr3L	1586130	1587130	1548	0.584794	0.160707	1.23924e-06	5.00435e-11	3.68294e-12	0.000942059	3.44039e-09	2.77837e-10	0.444444
1546	chr3L	1586589	1587589	1614	0.577973	0.132395	2.19377e-05	1.13411e-09	4.12758e-11	0.00952962	6.55432e-08	2.75149e-09	0.444444
1547	chr3L	15923932	15924932	763	0.582407		0.461801	8.83778e-06	1.92392e-05	0.798497	0.000215653	0.00041627	0.222222
1548	chr3L	15924250	15925250	1085	0.565394		0.0369272	1.33866e-05	2.32804e-06	0.415368	0.000308915	6.88314e-05	0.333333
1549	chr3L	15924507	15925507	1246	0.568301		0.02119	9.74898e-07	2.96609e-07	0.347147	3.07809e-05	1.1156e-05	0.444444
1550	chr3L	15924836	15925836	1193	0.557722		0.0497531	1.28313e-05	6.24945e-07	0.454443	0.000298014	2.17274e-05	0.444444
1551	chr3L	15954102	15955102	860	0.540392		0.942749	0.00195453	0.00365746	0.980539	0.0186378	0.030115	0
1552	chr3L	15954612	15955612	1247	0.531488		0.976422	0.018733	0.0391001	0.992899	0.0970025	0.157991	0
1553	chr3L	15968330	15969330	1251	0.541645		0.0885792	0.0207459	0.0112843	0.532526	0.10423	0.067453	0.555556
1554	chr3L	15976118	15977118	836	0.538003	0.170062	0.000111997	0.00388822	1.05368e-05	0.0274983	0.0314575	0.00024646	1
1555	chr3L	15998775	15999775	746	0.681736	0.13208	0.00435449	6.40352e-24	9.94318e-28	0.187305	1.39851e-21	2.53583e-25	0.444444
1556	chr3L	15999066	16000066	714	0.681308	0.134651	0.00356206	6.62809e-23	2.12666e-26	0.172771	1.31663e-20	4.9162e-24	0.444444
1557	chr3L	16016890	16017890	656	0.550582		0.559438	0.00986404	0.0131244	0.838906	0.0615976	0.0750882	0
1558	chr3L	16017249	16018249	971	0.545897		0.22881	0.00206725	0.00227388	0.665177	0.0194152	0.0211847	0.111111
1559	chr3L	16017578	16018578	727	0.555963		0.516606	0.00111723	0.00067181	0.82292	0.0121464	0.00812378	0.333333
1560	chr3L	16037744	16038744	1353	0.540541		0.14386	0.000691277	0.000781225	0.597008	0.00829323	0.00919254	0.333333
1561	chr3L	16043887	16044887	1749	0.465732		0.272265	0.00668481	0.00514277	0.69761	0.0466051	0.03873	0.333333
1562	chr3L	16045819	16046819	921	0.542345		0.764397	0.0144694	0.0260705	0.918435	0.0809983	0.120534	0
1563	chr3L	16078587	16079587	768	0.521586		0.0730144	0.0859922	0.0185171	0.505318	0.265056	0.0955464	1
1564	chr3L	1617648	1618648	1687	0.529688		0.877373	0.00433316	0.00911056	0.957182	0.0341378	0.0583084	0
1565	chr3L	1617917	1618917	1632	0.527291		0.914616	0.0157718	0.0335279	0.970598	0.0858996	0.142634	0
1566	chr3L	1618110	1619110	1697	0.526092		0.868813	0.00826553	0.0177059	0.953607	0.0545379	0.0924592	0
1567	chr3L	1627896	1628896	1087	0.444638	0.0698848	0.00515125	4.75523e-05	9.57356e-05	0.197208	0.000921442	0.00165984	0.222222
1568	chr3L	16279783	16280783	661	0.460876		0.0213142	0.0128049	0.00438064	0.348018	0.0741111	0.034461	0.666667
1569	chr3L	16381170	16382170	1446	0.534895		0.780601	0.00570782	0.0105778	0.923688	0.041499	0.0645674	0
1570	chr3L	16408595	16409595	1015	0.544848		0.432286	0.0033802	0.00455444	0.783326	0.0282315	0.0355242	0.222222
1571	chr3L	16411980	16412980	1859	0.571429		0.794005	4.20035e-09	2.71652e-09	0.928923	2.21092e-07	1.35244e-07	0.333333
1572	chr3L	16412230	16413230	1694	0.575435		0.848857	4.00319e-08	1.0225e-07	0.947917	1.73325e-06	4.14133e-06	0.333333
1573	chr3L	16418593	16419593	2347	0.521834		0.0357786	0.0156414	0.00992213	0.4102	0.0854721	0.0619056	0.444444
1574	chr3L	16418861	16419861	2278	0.523535		0.0101857	0.00725726	0.0021828	0.260947	0.0495137	0.0205052	0.444444
1575	chr3L	16419118	16420118	2209	0.529686		0.0173197	0.000589631	0.000277915	0.319756	0.00731349	0.00399927	0.444444
1576	chr3L	1645270	1646270	1662	0.535828		0.439985	0.00465577	0.00825638	0.786782	0.0358338	0.0544502	0
1577	chr3L	1645526	1646526	1682	0.533309		0.206528	0.00708552	0.0114684	0.650227	0.0486522	0.068234	0
1578	chr3L	1652438	1653438	1943	0.526715		0.151413	0.0338572	0.0174079	0.604672	0.144377	0.0915193	0.444444
1579	chr3L	16582058	16583058	1528	0.536984		0.0977106	0.0178185	0.0224059	0.545089	0.093591	0.10905	0.333333
1580	chr3L	16611735	16612735	1334	0.470782	0.148639	0.000284553	0.120822	0.00233044	0.0486944	0.327961	0.0216038	1
1581	chr3L	16611973	16612973	1335	0.471725	0.149358	0.000472807	0.129526	0.00315617	0.0700002	0.342276	0.0271107	1
1582	chr3L	16612216	16613216	984	0.448405	0.1504	0.00200049	0.00284511	0.000456491	0.134745	0.0246692	0.0059752	0.555556
1583	chr3L	16660475	16661475	1201	0.537677		0.488323	0.00685162	0.0135441	0.810371	0.0474666	0.0769139	0
1584	chr3L	16660853	16661853	1980	0.531095		0.202254	0.00141405	0.0017373	0.647121	0.0146482	0.0172638	0.333333
1585	chr3L	16661166	16662166	1777	0.526828		0.118116	0.00666814	0.00395753	0.570586	0.0465369	0.0319659	0.444444
1586	chr3L	16661592	16662592	1147	0.486286	0.12996	0.00112107	0.242016	0.0108257	0.103301	0.491821	0.0656452	1
1587	chr3L	1667902	1668902	2670	0.491698	0.0865659	0.000218901	0.16568	0.00424085	0.0412741	0.394229	0.0336425	1
1588	chr3L	1668233	1669233	2449	0.476801		0.039281	0.0132527	0.019475	0.423279	0.0758804	0.0989411	0.111111
1589	chr3L	16743318	16744318	776	0.449389		0.00962062	0.00141697	0.000822636	0.254361	0.0146745	0.00956435	0.444444
1590	chr3L	1675061	1676061	822	0.442544		0.929997	0.00754039	0.0103423	0.975011	0.0508225	0.0635861	0
1591	chr3L	16762262	16763262	889	0.546001		0.0072761	0.0010364	0.0018661	0.227541	0.0114431	0.0182559	0
1592	chr3L	16774956	16775956	1662	0.530698		0.754087	0.0109269	0.0193354	0.91408	0.0660863	0.0985849	0.111111
1593	chr3L	16779246	16780246	1748	0.537079		0.876317	0.0100661	0.0193532	0.956595	0.0625098	0.0986365	0
1594	chr3L	16782461	16783461	1596	0.532784		0.241702	0.00294472	0.00708566	0.674948	0.025344	0.0487209	0.111111
1595	chr3L	16807509	16808509	1377	0.535423		0.194421	0.00803735	0.0159483	0.642021	0.0533171	0.0860465	0.222222
1596	chr3L	16844885	16845885	1291	0.516239	0.0772584	0.00389185	0.43674	0.00923829	0.177725	0.680049	0.0588731	1
1597	chr3L	16845268	16846268	1327	0.519283	0.0791017	0.00238939	0.392745	0.00550152	0.144051	0.645128	0.0405813	1
1598	chr3L	16862776	16863776	1259	0.53835		0.0798561	0.0133708	0.0126934	0.517832	0.0763813	0.0732406	0.333333
1599	chr3L	16890175	16891175	1104	0.406965	0.159975	0.00142819	4.81738e-09	3.8071e-09	0.117712	2.49255e-07	1.82639e-07	0.222222
1600	chr3L	16890668	16891668	1194	0.394328	0.162628	0.000166135	2.03548e-12	5.87319e-12	0.0340275	1.65221e-10	4.33148e-10	0
1601	chr3L	16930206	16931206	1026	0.612788	0.170345	6.48592e-05	1.27895e-11	6.83106e-14	0.0197222	9.46759e-10	5.9874e-12	0.444444
1602	chr3L	17041863	17042863	2635	0.511357		0.00953784	0.191038	0.00608384	0.253381	0.429369	0.0436786	1
1603	chr3L	17042069	17043069	2490	0.510099		0.0144931	0.285288	0.013746	0.297764	0.540417	0.0777137	1
1604	chr3L	17042306	17043306	2341	0.508272		0.00598987	0.425075	0.00859305	0.211788	0.670788	0.0559492	1
1605	chr3L	17339456	17340456	601	0.385728		0.068609	5.8037e-07	2.53812e-07	0.495466	1.93277e-05	9.67521e-06	0.444444
1606	chr3L	17430153	17431153	1214	0.550797		0.797398	0.000646537	0.000975441	0.929784	0.00787114	0.0109483	0
1607	chr3L	1746056	1747056	1912	0.531605		0.694779	0.00750179	0.0102995	0.891267	0.0506743	0.0633973	0
1608	chr3L	1746425	1747425	2054	0.52739		0.620691	0.0151034	0.0224118	0.863998	0.0833423	0.109066	0
1609	chr3L	17529131	17530131	2613	0.471882		0.0393397	0.0140607	0.0187547	0.423617	0.0791989	0.096367	0.222222
1610	chr3L	17529338	17530338	2738	0.47334		0.232491	0.0105779	0.021874	0.667058	0.064608	0.107373	0
1611	chr3L	17529604	17530604	2933	0.472539		0.0410422	0.00353332	0.00474946	0.428752	0.0292568	0.0366092	0.333333
1612	chr3L	1755180	1756180	1196	0.528014		0.112926	0.00607907	0.0105624	0.566692	0.0434271	0.0644938	0
1613	chr3L	17557157	17558157	960	0.544649		0.990559	0.00498519	0.00786346	0.997156	0.0374718	0.0525249	0
1614	chr3L	1755767	1756767	1620	0.587874		0.0301542	2.66383e-12	8.04246e-13	0.390862	2.13593e-10	6.40964e-11	0.333333
1615	chr3L	17596629	17597629	854	0.555305		0.847844	0.00256749	0.00510887	0.94745	0.0229155	0.038526	0
1616	chr3L	17621022	17622022	1265	0.474063		0.277677	0.00857558	0.0182845	0.70093	0.0559592	0.0946802	0
1617	chr3L	17643977	17644977	1418	0.47089		0.786483	0.0177626	0.0327401	0.925921	0.093409	0.140554	0
1618	chr3L	1774640	1775640	1109	0.367178		0.027426	2.77237e-26	4.12622e-25	0.376041	7.16287e-24	8.49529e-23	0.333333
1619	chr3L	1774849	1775849	1118	0.360256	0.118238	0.00390866	9.66879e-30	1.99856e-29	0.177858	2.986e-27	5.52469e-27	0.333333
1620	chr3L	1775125	1776125	1272	0.373347	0.105986	0.0029542	4.69258e-27	3.04872e-26	0.160061	1.26189e-24	6.96625e-24	0.333333
1621	chr3L	1777419	1778419	1577	0.534174		0.849696	0.00459396	0.00764496	0.948048	0.0355523	0.0515006	0
1622	chr3L	1777648	1778648	817	0.545455		0.162249	0.012681	0.0134926	0.615578	0.0736192	0.0767209	0.333333
1623	chr3L	17801466	17802466	1717	0.500922	0.0855005	0.00118909	0.948127	0.00468607	0.106829	0.978377	0.0362789	1
1624	chr3L	17801805	17802805	1803	0.496965	0.0767033	0.00210845	0.988851	0.00789331	0.137231	0.995327	0.0526817	1
1625	chr3L	17845769	17846769	1979	0.471454		0.113265	0.00942407	0.0152387	0.566748	0.05972	0.0835835	0.111111
1626	chr3L	17846012	17847012	1801	0.466407		0.191394	0.00490472	0.00737184	0.639978	0.0371069	0.0501736	0.111111
1627	chr3L	17992316	17993316	751	0.485841		0.00845613	0.245853	0.0107621	0.241351	0.496175	0.0653798	1
1628	chr3L	17999105	18000105	2244	0.470814		0.673451	0.00120662	0.00225919	0.883591	0.0129649	0.0210826	0
1629	chr3L	17999434	18000434	2003	0.470571		0.72679	0.00201827	0.00390144	0.904455	0.0190692	0.0316227	0
1630	chr3L	17999837	18000837	1180	0.456384		0.490424	6.23575e-05	0.000141985	0.811121	0.00115402	0.00228996	0
1631	chr3L	18014865	18015865	749	0.467075		0.275502	0.0113264	0.0183038	0.699068	0.0679445	0.0947424	0
1632	chr3L	18112160	18113160	964	0.374791		0.877156	3.53219e-13	4.22773e-13	0.957105	3.03538e-11	3.42463e-11	0.333333
1633	chr3L	18112422	18113422	956	0.391008		0.962486	2.94017e-09	1.77572e-09	0.987994	1.59212e-07	9.30956e-08	0
1634	chr3L	18112849	18113849	717	0.450692		0.226925	0.00912896	0.0164882	0.663985	0.058385	0.0879354	0
1635	chr3L	18192333	18193333	1026	0.441457		0.058605	3.74995e-05	1.05509e-05	0.474153	0.00075669	0.000246506	0.444444
1636	chr3L	18192720	18193720	1043	0.446728		0.114963	0.000480498	0.00073119	0.567176	0.00619305	0.00871125	0.333333
1637	chr3L	18225036	18226036	621	0.446748		0.0210357	0.00958052	0.0123856	0.347147	0.0604305	0.0720108	0.222222
1638	chr3L	18617855	18618855	1046	0.538885		0.108562	0.00397189	0.00627754	0.561474	0.0318994	0.0447926	0.111111
1639	chr3L	18640001	18641001	957	0.579937		0.204598	1.05214e-05	4.15701e-06	0.648733	0.000251609	0.000113173	0.333333
1640	chr3L	18640366	18641366	854	0.574737		0.42413	7.7278e-05	4.55525e-05	0.779657	0.00137666	0.000877958	0.333333
1641	chr3L	18640867	18641867	786	0.571997		0.0408059	0.000419417	2.18135e-05	0.427806	0.00553815	0.000464594	0.555556
1642	chr3L	18682835	18683835	1492	0.44918		0.00651333	3.09033e-05	2.81131e-05	0.218023	0.000640255	0.000578807	0.333333
1643	chr3L	18683327	18684327	1896	0.475195		0.0600794	0.00622061	0.0121642	0.477183	0.0442506	0.0711845	0.222222
1644	chr3L	18839583	18840583	1483	0.54772		0.985518	0.00186434	0.0029404	0.995743	0.0179837	0.0256474	0
1645	chr3L	18840054	18841054	1255	0.561644		0.67041	0.00197396	0.00277999	0.882114	0.0187576	0.0245681	0
1646	chr3L	18840926	18841926	775	0.583142		0.413763	5.91048e-07	6.50524e-06	0.774964	1.96337e-05	0.000163583	0
1647	chr3L	18848086	18849086	704	0.586149		0.631726	1.86583e-08	1.74095e-08	0.867966	8.71821e-07	7.43194e-07	0.333333
1648	chr3L	18869735	18870735	859	0.420118		0.692098	8.38144e-05	0.000170637	0.890349	0.00147057	0.00266506	0
1649	chr3L	18890049	18891049	907	0.535523		0.872235	0.010446	0.0195093	0.955348	0.0640499	0.0990171	0
1650	chr3L	18891644	18892644	937	0.439645	0.172475	1.20058e-05	4.24787e-05	1.03937e-06	0.00641336	0.000837497	3.42671e-05	0.555556
1651	chr3L	18904182	18905182	1463	0.500865		0.00801577	0.499272	0.0124784	0.238423	0.728408	0.0724059	1
1652	chr3L	19042439	19043439	749	0.55773		0.0488849	0.00192258	0.0012966	0.452315	0.0184197	0.0136972	0.444444
1653	chr3L	19085684	19086684	799	0.547852		0.645832	0.0104029	0.0193976	0.874006	0.0638947	0.0987491	0.111111
1654	chr3L	19085937	19086937	971	0.543846		0.807446	0.0108619	0.0204448	0.932804	0.0658446	0.10225	0
1655	chr3L	19086214	19087214	971	0.543846		0.807446	0.0108619	0.0204448	0.932804	0.0658446	0.10225	0
1656	chr3L	19086566	19087566	971	0.543846		0.807446	0.0108619	0.0204448	0.932804	0.0658446	0.10225	0
1657	chr3L	19156079	19157079	1062	0.53758		0.75512	0.0179034	0.0364576	0.914659	0.0938624	0.150857	0
1658	chr3L	19164826	19165826	1238	0.534344		0.107062	0.0164043	0.0240113	0.558972	0.0883922	0.11422	0.222222
1659	chr3L	19168676	19169676	858	0.452007		0.848759	0.00135009	0.00318493	0.947861	0.0141225	0.0272807	0
1660	chr3L	19234559	19235559	851	0.544671		0.389971	0.00044595	0.000836733	0.764396	0.0058295	0.00967702	0
1661	chr3L	19260199	19261199	1261	0.541338		0.146725	0.000565706	0.000348612	0.599427	0.00708566	0.00478993	0.444444
1662	chr3L	19260902	19261902	981	0.531881		0.855881	0.00927071	0.0200898	0.950124	0.0590416	0.101063	0
1663	chr3L	19261128	19262128	1136	0.541105		0.673313	0.000489047	0.000830223	0.883567	0.00628684	0.00961861	0.222222
1664	chr3L	19293915	19294915	1961	0.493177	0.0994609	0.00265912	0.359114	0.0151178	0.152529	0.614285	0.0831614	1
1665	chr3L	19294511	19295511	1043	0.457676		0.818694	0.00170824	0.00351207	0.937142	0.0168986	0.0292541	0
1666	chr3L	19707271	19708271	758	0.540067		0.17196	0.0210357	0.0194858	0.623848	0.105125	0.0989557	0.444444
1667	chr3L	20004154	20005154	992	0.547917		0.258579	0.00940332	0.0151098	0.688	0.0596459	0.0831416	0.222222
1668	chr3L	20128668	20129668	916	0.543454		0.70448	0.0113946	0.0192559	0.895053	0.0682573	0.0983442	0
1669	chr3L	20128931	20129931	893	0.542217		0.640386	0.0181436	0.0303889	0.87141	0.0947694	0.133981	0
1670	chr3L	20225385	20226385	921	0.522961		0.0552936	0.0266471	0.00926729	0.466565	0.123258	0.0589628	0.555556
1671	chr3L	20225651	20226651	1133	0.532921		0.0611139	0.00525153	0.00182397	0.48012	0.0389188	0.0179179	0.555556
1672	chr3L	20240780	20241780	799	0.56872		0.686611	9.10475e-05	0.000208672	0.888001	0.00157235	0.00313763	0
1673	chr3L	20241043	20242043	1258	0.548581		0.548582	0.000864799	0.00221564	0.834665	0.00988789	0.0207398	0
1674	chr3L	20241387	20242387	1275	0.542582		0.830094	0.0137377	0.0263367	0.940656	0.0778346	0.121438	0
1675	chr3L	20296185	20297185	1490	0.464349		0.121705	0.00507804	0.00904125	0.576007	0.0379605	0.0579748	0.111111
1676	chr3L	20401195	20402195	970	0.477548		0.60186	0.0136184	0.0252444	0.856889	0.0774917	0.118193	0
1677	chr3L	20447467	20448467	793	0.43985		0.736066	0.000737043	0.00128372	0.907599	0.00871532	0.0135973	0
1678	chr3L	20497523	20498523	868	0.504906		0.00617342	0.270899	0.00658003	0.214254	0.524419	0.0462449	1
1679	chr3L	20711505	20712505	720	0.612536		0.167821	3.56649e-06	3.41303e-06	0.619805	9.74315e-05	9.60949e-05	0.111111
1680	chr3L	20711945	20712945	790	0.632363		0.00839935	5.06309e-13	8.23674e-13	0.240647	4.27658e-11	6.53812e-11	0
1681	chr3L	20770615	20771615	1170	0.534335		0.965623	0.0126536	0.0255606	0.989245	0.0734934	0.119124	0
1682	chr3L	20778721	20779721	1131	0.451471		0.690834	0.00133363	0.00274798	0.889892	0.0140023	0.0244166	0
1683	chr3L	20798128	20799128	2055	0.529492		0.603487	0.00209341	0.00403415	0.857272	0.0196235	0.0324555	0
1684	chr3L	20799873	20800873	837	0.438531		0.939998	0.00054688	0.00103513	0.979205	0.00690015	0.011465	0
1685	chr3L	20800164	20801164	838	0.437781		0.939803	0.000480805	0.00091253	0.979072	0.00619459	0.0103716	0
1686	chr3L	2089024	2090024	836	0.547463		0.891244	0.00608865	0.0135885	0.962343	0.0434684	0.0770554	0
1687	chr3L	20932210	20933210	708	0.545195		0.40429	0.0083158	0.010506	0.770781	0.0547744	0.0642089	0.333333
1688	chr3L	20932506	20933506	805	0.557554		0.777254	0.00172307	0.00339385	0.922646	0.0170198	0.0285687	0
1689	chr3L	21024799	21025799	886	0.573517		0.313441	0.000218221	0.000531889	0.724563	0.0032454	0.00677589	0
1690	chr3L	21025261	21026261	886	0.573517		0.313441	0.000218221	0.000531889	0.724563	0.0032454	0.00677589	0
1691	chr3L	21025904	21026904	1729	0.552437		0.626695	0.000141175	0.000263679	0.86644	0.00228215	0.00382325	0
1692	chr3L	21026165	21027165	1729	0.552068		0.626772	0.000170221	0.000316147	0.866516	0.00265872	0.00444112	0
1693	chr3L	21026436	21027436	1728	0.551902		0.640502	0.000169521	0.000315085	0.87145	0.00265287	0.00442776	0
1694	chr3L	21026674	21027674	2255	0.5351		0.935476	0.0145121	0.0202507	0.977167	0.0811448	0.101678	0
1695	chr3L	21043739	21044739	875	0.541224		0.796156	0.00836384	0.0191953	0.92961	0.0550029	0.0981237	0
1696	chr3L	21043971	21044971	900	0.552961		0.192132	0.00540655	0.0106693	0.640714	0.0397325	0.0649932	0.111111
1697	chr3L	21130787	21131787	1412	0.53031		0.27702	0.00263975	0.00256041	0.700492	0.0233289	0.0231556	0.333333
1698	chr3L	21131133	21132133	1411	0.530086		0.274588	0.00245178	0.00244762	0.69881	0.0221124	0.0224128	0.333333
1699	chr3L	2114350	2115350	783	0.538007		0.835105	0.0185324	0.0372108	0.942505	0.0962535	0.152991	0
1700	chr3L	21317547	21318547	950	0.514808		0.00639888	0.370335	0.0172036	0.216204	0.625051	0.0907833	1
1701	chr3L	21483624	21484624	887	0.55618		0.507468	0.005388	0.00832752	0.819097	0.0396483	0.0547368	0
1702	chr3L	21507065	21508065	785	0.535577		0.238339	0.00992244	0.0126514	0.672296	0.0618666	0.0730925	0.333333
1703	chr3L	21507349	21508349	785	0.535577		0.238339	0.00992244	0.0126514	0.672296	0.0618666	0.0730925	0.333333
1704	chr3L	2157226	2158226	1026	0.561189		0.291852	3.53661e-06	3.43358e-06	0.710269	9.67403e-05	9.65359e-05	0.222222
1705	chr3L	21573537	21574537	903	0.554526		0.215624	0.000264206	0.000634238	0.655353	0.00378732	0.00777168	0
1706	chr3L	21573995	21574995	686	0.554328		0.378649	0.0013747	0.00310045	0.758603	0.0143089	0.026725	0
1707	chr3L	2158415	2159415	714	0.554887		0.0956607	0.00823702	0.00199392	0.541464	0.054386	0.0191636	0.555556
1708	chr3L	21840583	21841583	924	0.552161		0.507926	0.00218696	0.0017613	0.819189	0.020284	0.0174578	0.333333
1709	chr3L	21840875	21841875	691	0.565344		0.345992	0.00104933	0.00104996	0.743542	0.0115511	0.0115919	0.333333
1710	chr3L	22005768	22006768	729	0.543118		0.240894	0.00961226	0.0148281	0.674401	0.0605631	0.0819345	0
1711	chr3L	22262425	22263425	845	0.591096		0.681777	8.71122e-09	8.96671e-08	0.886476	4.30982e-07	3.65417e-06	0
1712	chr3L	22262863	22263863	845	0.591096		0.681777	8.71122e-09	8.96671e-08	0.886476	4.30982e-07	3.65417e-06	0
1713	chr3L	22381226	22382226	1110	0.536525		0.729265	0.00303823	0.00554179	0.905567	0.0259791	0.0407946	0
1714	chr3L	22988047	22989047	963	0.470669	0.183484	5.34723e-05	0.258213	0.000286906	0.0180663	0.51029	0.00410475	1
1715	chr3L	23094658	23095658	1893	0.52724		0.62583	0.00626328	0.0128594	0.866164	0.0444263	0.0739284	0.222222
1716	chr3L	23095008	23096008	2088	0.532612		0.770718	0.00049451	0.000743788	0.92071	0.00634468	0.00883738	0.333333
1717	chr3L	23095351	23096351	2169	0.542518		0.774366	1.22386e-05	6.36959e-06	0.921945	0.000286268	0.000160683	0.333333
1718	chr3L	23096532	23097532	1054	0.573333		0.332842	3.31369e-06	4.11479e-06	0.735842	9.11552e-05	0.000112333	0
1719	chr3L	23105288	23106288	821	0.412304		0.536032	2.473e-07	3.88553e-06	0.8293	8.98508e-06	0.000107035	0
1720	chr3L	23123806	23124806	1026	0.410526		0.0856533	4.81552e-09	2.74198e-09	0.527624	2.49255e-07	1.36169e-07	0.333333
1721	chr3L	23714795	23715795	1082	0.606331		0.25744	3.04831e-12	4.56413e-13	0.687456	2.42454e-10	3.68204e-11	0.444444
1722	chr3L	2377087	2378087	930	0.535377		0.0604698	0.0115907	0.00711841	0.478808	0.0690552	0.0488448	0.444444
1723	chr3L	2377531	2378531	1019	0.533457		0.00862612	0.0413088	0.0126833	0.243061	0.16506	0.0732356	0.666667
1724	chr3L	2378300	2379300	786	0.458671		0.00624517	0.00474782	0.00487427	0.21462	0.0363301	0.0373773	0.333333
1725	chr3L	2387095	2388095	1473	0.474445		0.702007	0.00883272	0.0213087	0.893673	0.0570985	0.105292	0
1726	chr3L	2392484	2393484	738	0.456256		0.387015	0.00699061	0.0116392	0.762781	0.0481678	0.0690113	0.111111
1727	chr3L	2428346	2429346	1079	0.433419	0.136296	0.000522288	2.79782e-06	4.33586e-06	0.072189	7.81059e-05	0.000117556	0.444444
1728	chr3L	2466258	2467258	1372	0.523512		0.030853	0.0506895	0.0177967	0.394444	0.188818	0.0927984	0.555556
1729	chr3L	2466870	2467870	926	0.541519		0.228862	0.00214492	0.00449867	0.665177	0.0200068	0.0351775	0
1730	chr3L	2489595	2490595	640	0.462745		0.558801	0.0166361	0.0258591	0.838849	0.0892783	0.119936	0.111111
1731	chr3L	25119246	25120246	779	0.542735		0.246022	0.00749572	0.00352428	0.678683	0.0506679	0.0293295	0.555556
1732	chr3L	2634598	2635598	1395	0.571284		0.277923	2.05014e-08	3.4044e-09	0.701159	9.46751e-07	1.65327e-07	0.333333
1733	chr3L	2634941	2635941	1443	0.564532		0.20996	4.34972e-07	4.2167e-07	0.651872	1.50039e-05	1.53486e-05	0.333333
1734	chr3L	2651124	2652124	952	0.521378	0.149244	0.00100715	0.255793	0.00151896	0.0983029	0.507331	0.0155153	1
1735	chr3L	2651349	2652349	1162	0.508416	0.153293	8.82504e-05	0.717934	0.000324714	0.024226	0.867691	0.00453087	1
1736	chr3L	2651604	2652604	1058	0.503912	0.145168	0.00022031	0.852466	0.00142014	0.0412741	0.935419	0.0147615	1
1737	chr3L	271200	272200	1285	0.540901		0.934053	0.00787658	0.0157098	0.976549	0.0524884	0.0853266	0
1738	chr3L	27134712	27135712	1066	0.534153		0.148991	0.00749017	0.0116984	0.602129	0.0506564	0.0692168	0.222222
1739	chr3L	27135063	27136063	1297	0.534948		0.0532513	0.00329266	0.00187282	0.462651	0.0276522	0.0182977	0.444444
1740	chr3L	27135455	27136455	874	0.532727	0.130208	0.00230308	0.0401972	0.00179041	0.141588	0.162159	0.0176805	0.888889
1741	chr3L	27266208	27267208	878	0.544728		0.21475	0.0235303	0.00708273	0.654468	0.113336	0.0487091	0.555556
1742	chr3L	2773289	2774289	2259	0.544304		0.354387	2.40186e-05	4.19343e-05	0.747465	0.000515153	0.000817389	0
1743	chr3L	2773518	2774518	2307	0.546034		0.306052	7.70383e-06	8.47961e-06	0.720543	0.00019165	0.000205896	0.222222
1744	chr3L	2773831	2774831	2005	0.548131		0.539801	2.79522e-05	5.31013e-05	0.830328	0.000589937	0.0010058	0
1745	chr3L	2774119	2775119	1706	0.5364		0.677789	0.00162611	0.00350934	0.885128	0.0162734	0.0292541	0
1746	chr3L	28012148	28013148	1083	0.566924		0.0768507	3.98997e-05	1.79016e-05	0.512069	0.000795779	0.000392101	0.333333
1747	chr3L	28012509	28013509	879	0.560828		0.0302393	0.00386094	0.00325081	0.390862	0.0312944	0.0276535	0.444444
1748	chr3L	2823185	2824185	1027	0.556088	0.165052	0.000507914	0.000352414	0.000178029	0.0717066	0.00479385	0.00275333	0.444444
1749	chr3L	2823538	2824538	1161	0.578101	0.10249	0.00279075	2.30703e-07	4.06264e-07	0.155597	8.44415e-06	1.48288e-05	0.333333
1750	chr3L	2823992	2824992	1442	0.565854		0.0742897	1.80575e-06	2.99281e-07	0.507109	5.34292e-05	1.12351e-05	0.333333
1751	chr3L	2874393	2875393	1332	0.46942		0.270914	0.0038695	0.00776024	0.696637	0.0313574	0.0520289	0
1752	chr3L	2881091	2882091	857	0.416014		0.774205	2.38991e-07	2.52154e-06	0.921945	8.70722e-06	7.38893e-05	0
1753	chr3L	3051843	3052843	1019	0.648289		0.155397	4.43634e-28	4.06138e-30	0.6085	1.26164e-25	1.14676e-27	0.444444
1754	chr3L	3178429	3179429	1768	0.496613	0.0773736	0.00205216	0.721171	0.00642089	0.135655	0.869576	0.0454707	1
1755	chr3L	3178812	3179812	1686	0.50689	0.0691857	0.00479152	0.213891	0.00378569	0.191372	0.458743	0.0308871	1
1756	chr3L	3179041	3180041	1641	0.510279		0.0122024	0.133092	0.00437095	0.282059	0.347612	0.0343985	1
1757	chr3L	319166	320166	888	0.459239		0.280873	0.0133539	0.0220774	0.703026	0.0763054	0.10797	0.111111
1758	chr3L	3192002	3193002	1450	0.53752		0.326483	0.0118113	0.0164331	0.73202	0.0699943	0.0877363	0.111111
1759	chr3L	3192271	3193271	1215	0.539454		0.428409	0.00962817	0.0142968	0.78231	0.060644	0.0799029	0.111111
1760	chr3L	3222452	3223452	2624	0.527046		0.318481	0.00199989	0.00285088	0.7273	0.0189355	0.0250323	0.222222
1761	chr3L	3222835	3223835	2411	0.525748		0.202955	0.00245357	0.00305355	0.647627	0.0221235	0.0264531	0.222222
1762	chr3L	3238216	3239216	1194	0.576129		0.0145124	1.1248e-07	7.3233e-09	0.297764	4.42863e-06	3.2822e-07	0.444444
1763	chr3L	3238443	3239443	1123	0.54811		0.0428524	0.00131814	0.000903035	0.433278	0.0138778	0.0102992	0.444444
1764	chr3L	3238707	3239707	1317	0.53838		0.0770813	0.00193609	0.00246601	0.512465	0.0185087	0.0225494	0.333333
1765	chr3L	3276620	3277620	902	0.436094		0.654649	8.08668e-06	1.16135e-05	0.876543	0.00020003	0.000268586	0
1766	chr3L	328792	329792	920	0.620397		0.162064	4.40164e-09	2.45015e-09	0.615578	2.30155e-07	1.23224e-07	0.333333
1767	chr3L	3314998	3315998	929	0.441986		0.0476275	0.000439351	0.000240635	0.447259	0.00575084	0.00354937	0.444444
1768	chr3L	3315277	3316277	814	0.451729	0.16157	0.00160393	0.008223	0.000474135	0.122165	0.0543117	0.00616592	0.777778
1769	chr3L	3318791	3319791	2443	0.511342		0.017225	0.214171	0.0187291	0.319287	0.458995	0.0962653	1
1770	chr3L	3334510	3335510	1119	0.444968		0.129098	8.5926e-05	8.95218e-05	0.581959	0.00149963	0.0015714	0.333333
1771	chr3L	3419067	3420067	1732	0.531079		0.0993245	0.00163684	0.00212548	0.547023	0.016356	0.020067	0.222222
1772	chr3L	3592869	3593869	1203	0.557084		0.388632	0.00479468	0.00893123	0.763604	0.0365676	0.057494	0
1773	chr3L	3593291	3594291	1185	0.566509		0.823656	2.93159e-05	5.37879e-05	0.938056	0.000615106	0.00101588	0
1774	chr3L	3593629	3594629	1029	0.566883		0.803387	3.68426e-05	8.28385e-05	0.931535	0.000745719	0.00146641	0
1775	chr3L	3623246	3624246	658	0.431648		0.591447	0.0013036	0.00133724	0.853406	0.0137637	0.0140365	0.333333
1776	chr3L	3784612	3785612	1111	0.412831		0.112019	3.77104e-07	1.74299e-06	0.566599	1.31687e-05	5.34942e-05	0.333333
1777	chr3L	3784899	3785899	1263	0.411765		0.347021	5.25565e-08	1.43345e-08	0.744235	2.22914e-06	6.15248e-07	0.222222
1778	chr3L	3785257	3786257	1064	0.417851		0.597943	1.07577e-10	1.74087e-10	0.855626	7.26923e-09	1.07024e-08	0.222222
1779	chr3L	3810750	3811750	1896	0.524926		0.0303929	0.02588	0.0161595	0.391857	0.121012	0.0868388	0.555556
1780	chr3L	3811062	3812062	1680	0.522956		0.0223605	0.203052	0.013342	0.352675	0.445084	0.0760611	1
1781	chr3L	3811487	3812487	1594	0.504647	0.078854	0.00106504	0.77119	0.00501299	0.100479	0.896058	0.038036	1
1782	chr3L	3826076	3827076	709	0.550475		0.458469	0.00565988	0.00888979	0.796698	0.0412263	0.0573174	0.111111
1783	chr3L	3826434	3827434	641	0.572761		0.779886	0.000336303	0.000459242	0.92338	0.00461439	0.00599968	0
1784	chr3L	3869700	3870700	713	0.448413		0.131477	0.00214691	0.0038037	0.584099	0.0200199	0.0309957	0
1785	chr3L	3870017	3871017	695	0.444354		0.0743357	0.00162465	0.00277344	0.507109	0.0162699	0.0245266	0
1786	chr3L	3870506	3871506	776	0.454622		0.498919	0.00659375	0.00956203	0.815599	0.0461668	0.0602658	0.111111
1787	chr3L	3893838	3894838	734	0.580139		0.543524	3.95159e-06	3.92035e-06	0.832439	0.000106408	0.000107769	0.111111
1788	chr3L	3894097	3895097	839	0.575097		0.570416	2.1872e-06	9.89898e-06	0.843725	6.30633e-05	0.000233616	0.333333
1789	chr3L	3898315	3899315	1751	0.508167		0.00972182	0.231433	0.0156239	0.255956	0.479986	0.0850238	1
1790	chr3L	3902169	3903169	1661	0.521385		0.00569044	0.069225	0.014078	0.206636	0.230847	0.0790489	0.666667
1791	chr3L	4017887	4018887	716	0.456542		0.38425	0.0109002	0.0176444	0.76181	0.0659857	0.0922474	0.222222
1792	chr3L	4018333	4019333	923	0.478495		0.042199	0.131363	0.0139624	0.431933	0.34483	0.0785857	1
1793	chr3L	416010	417010	772	0.43957		0.63514	0.00221164	0.00434361	0.869232	0.0204601	0.034231	0
1794	chr3L	4177891	4178891	565	0.4375		0.182257	0.000297661	0.000507192	0.632703	0.00417846	0.0065201	0
1795	chr3L	4241854	4242854	1682	0.539333		0.711781	0.00195013	0.00371978	0.898295	0.018607	0.0304942	0
1796	chr3L	4242211	4243211	1578	0.545252		0.579587	0.000799388	0.0011526	0.847472	0.00928617	0.0124624	0
1797	chr3L	4242549	4243549	1584	0.558994		0.608607	0.000334981	0.000583659	0.859376	0.00460424	0.00726221	0
1798	chr3L	4261970	4262970	1109	0.552068		0.972489	8.41228e-05	0.000187449	0.991744	0.00147532	0.00287538	0
1799	chr3L	4262208	4263208	1144	0.546763		0.992905	0.000906084	0.00169344	0.99795	0.01026	0.0169472	0
1800	chr3L	4262449	4263449	834	0.528286		0.784417	0.0151041	0.0318288	0.92517	0.0833423	0.138092	0
1801	chr3L	4282326	4283326	1355	0.541371		0.956319	0.00189672	0.0025219	0.985209	0.0182271	0.0229544	0
1802	chr3L	4282682	4283682	1375	0.551817		0.984388	0.000142982	0.000331088	0.995468	0.00230683	0.00460355	0
1803	chr3L	4282960	4283960	1809	0.560976		0.839334	1.06673e-06	8.64402e-06	0.94398	3.32818e-05	0.00020902	0
1804	chr3L	4283337	4284337	1420	0.580321		0.931536	1.18445e-07	1.12319e-06	0.975908	4.61747e-06	3.66033e-05	0
1805	chr3L	4292278	4293278	1073	0.460519		0.124648	0.00442803	0.00686348	0.578862	0.0346066	0.0476574	0.111111
1806	chr3L	431863	432863	1182	0.440988		0.738881	0.000255569	0.000582211	0.908636	0.0036871	0.00724876	0.111111
1807	chr3L	432300	433300	1462	0.447956		0.0619817	1.89841e-05	2.08582e-05	0.48231	0.00041924	0.000446896	0.333333
1808	chr3L	432617	433617	1618	0.452983		0.0536675	6.29183e-05	8.76242e-05	0.462651	0.0011606	0.00154083	0.222222
1809	chr3L	441274	442274	1249	0.539683		0.813208	0.0164947	0.0264461	0.934761	0.0887244	0.121772	0.111111
1810	chr3L	4501064	4502064	940	0.544304		0.657369	0.0094126	0.0155174	0.877577	0.0596856	0.0846538	0
1811	chr3L	4549186	4550186	737	0.564364		0.235578	0.000378365	0.000798304	0.66961	0.00508216	0.00935216	0
1812	chr3L	4625365	4626365	1630	0.543015		0.19291	0.00187094	0.00276351	0.641342	0.0180298	0.0244906	0.111111
1813	chr3L	4625657	4626657	1630	0.543015		0.19291	0.00187094	0.00276351	0.641342	0.0180298	0.0244906	0.111111
1814	chr3L	5082986	5083986	697	0.46096		0.303336	0.00804271	0.0166863	0.718101	0.053335	0.088647	0
1815	chr3L	511165	512165	838	0.49711	0.108289	0.00322235	0.807039	0.0155148	0.164396	0.914472	0.0846516	1
1816	chr3L	5135080	5136080	867	0.538868		0.387323	0.00768874	0.00888793	0.762781	0.051602	0.0573165	0.222222
1817	chr3L	5145181	5146181	1690	0.538627		0.311948	0.000255791	0.000439683	0.72381	0.0036876	0.00577815	0.222222
1818	chr3L	5145586	5146586	1931	0.539509		0.343978	0.000314995	0.000355368	0.74234	0.00437671	0.00486921	0.222222
1819	chr3L	5353324	5354324	639	0.540741		0.0100993	0.205848	0.0187295	0.260251	0.448337	0.0962653	1
1820	chr3L	5354860	5355860	1798	0.52927		0.652875	0.00486543	0.0122288	0.875971	0.0368873	0.0714597	0
1821	chr3L	5366208	5367208	1124	0.540076		0.348485	0.00749149	0.00838926	0.74483	0.0506567	0.054978	0.333333
1822	chr3L	5366460	5367460	1208	0.539895		0.351489	0.00524937	0.00496599	0.746472	0.0389137	0.037853	0.333333
1823	chr3L	5366684	5367684	995	0.548126		0.793627	0.00385353	0.00499078	0.928798	0.0312407	0.0379107	0.222222
1824	chr3L	5654127	5655127	1350	0.440948		0.241649	0.00167801	0.00297832	0.674948	0.0166789	0.0259096	0
1825	chr3L	5661064	5662064	1765	0.464124		0.186283	0.000370172	0.000565459	0.636562	0.00498227	0.00709607	0.222222
1826	chr3L	5661451	5662451	1754	0.460851		0.475285	0.000790934	0.00174388	0.804481	0.00921203	0.0173205	0
1827	chr3L	5661750	5662750	1557	0.457443		0.141966	0.00158767	0.00161123	0.595207	0.0159891	0.0163061	0.333333
1828	chr3L	5662289	5663289	1044	0.40832	0.129928	0.0015149	2.92087e-09	1.27341e-10	0.120008	1.58602e-07	7.97751e-09	0.444444
1829	chr3L	5662506	5663506	927	0.38885	0.131969	0.00104117	1.16121e-10	2.49202e-11	0.0994142	7.81985e-09	1.70727e-09	0.333333
1830	chr3L	5666552	5667552	679	0.400385		0.100932	7.47638e-08	1.08789e-07	0.550169	3.05311e-06	4.3882e-06	0.333333
1831	chr3L	5765310	5766310	2112	0.529853		0.712316	0.00447822	0.00752719	0.898363	0.0348885	0.0509357	0
1832	chr3L	5770480	5771480	2272	0.459588		0.36622	1.13243e-05	3.44658e-05	0.751449	0.000267734	0.000691941	0.222222
1833	chr3L	5770838	5771838	2365	0.461072		0.332156	3.84662e-05	8.22579e-05	0.735212	0.00077147	0.00145827	0.222222
1834	chr3L	5776082	5777082	1553	0.530278		0.055796	0.00222185	0.00103228	0.467287	0.0205354	0.0114399	0.444444
1835	chr3L	5776844	5777844	1155	0.534216		0.172081	0.00231835	0.00395272	0.623848	0.0211852	0.0319444	0.222222
1836	chr3L	578960	579960	961	0.537364		0.908601	0.00383084	0.0113153	0.968792	0.0311271	0.0676081	0
1837	chr3L	579361	580361	1197	0.563723		0.847927	4.3865e-07	4.69745e-09	0.94745	1.51044e-05	2.2106e-07	0
1838	chr3L	579579	580579	1205	0.54876		0.525482	1.22791e-05	4.33432e-05	0.825947	0.000286875	0.000840293	0
1839	chr3L	579799	580799	1209	0.545149		0.590171	1.46012e-05	4.44794e-05	0.852879	0.000333057	0.00085937	0
1840	chr3L	5806063	5807063	1324	0.52815		0.962321	0.0184005	0.0333671	0.987984	0.0957446	0.142274	0
1841	chr3L	5806526	5807526	1187	0.538549		0.744996	0.0035442	0.00629609	0.910984	0.0293162	0.0448798	0
1842	chr3L	5812689	5813689	1413	0.433692		0.287335	2.31657e-05	3.53376e-05	0.708019	0.000499585	0.000706859	0.222222
1843	chr3L	5812986	5813986	1148	0.421591		0.328252	4.9816e-06	3.74791e-06	0.732471	0.000130846	0.000103896	0.222222
1844	chr3L	5858030	5859030	965	0.566887		0.370318	0.00023874	0.000256519	0.753541	0.00348887	0.00373213	0.111111
1845	chr3L	5878681	5879681	872	0.545326		0.812978	0.0119839	0.01781	0.934761	0.0707157	0.0928233	0
1846	chr3L	588823	589823	1274	0.457792		0.324083	0.00174476	0.00231478	0.730221	0.0171671	0.0215099	0.111111
1847	chr3L	589231	590231	1533	0.446904		0.315108	7.12069e-05	7.45972e-05	0.725693	0.00128647	0.00134834	0.222222
1848	chr3L	589699	590699	1294	0.447388		0.323968	0.000593835	0.00105038	0.730221	0.0073518	0.0115919	0.222222
1849	chr3L	590863	591863	1330	0.525718		0.105758	0.00943457	0.0155669	0.556599	0.0597674	0.0847838	0.222222
1850	chr3L	5927255	5928255	1438	0.460044		0.0888375	0.00200153	0.00227106	0.532555	0.0189464	0.0211634	0.333333
1851	chr3L	5932057	5933057	1758	0.464275		0.411292	0.00238317	0.00415635	0.774441	0.0216467	0.0331854	0
1852	chr3L	5932345	5933345	1882	0.465293		0.428134	0.00153679	0.0026733	0.782257	0.0155941	0.0238977	0
1853	chr3L	5932684	5933684	1692	0.461514		0.380262	0.00108192	0.00209979	0.759539	0.0118458	0.0199195	0
1854	chr3L	606220	607220	1393	0.539819		0.221771	0.0148008	0.023919	0.660421	0.0821969	0.113973	0.111111
1855	chr3L	606657	607657	1193	0.536726		0.765409	0.0118041	0.0233154	0.918789	0.069989	0.111987	0
1856	chr3L	608865	609865	718	0.438045		0.62592	0.00294665	0.00569922	0.866164	0.025355	0.0416615	0
1857	chr3L	6215648	6216648	1451	0.563127		0.37586	7.21723e-06	1.39153e-05	0.757	0.000181648	0.000314326	0
1858	chr3L	6217898	6218898	2400	0.538776		0.312293	0.0072537	0.0120948	0.72381	0.049506	0.0709461	0.222222
1859	chr3L	6218204	6219204	1435	0.561578		0.111042	5.59727e-05	8.85144e-05	0.565017	0.00105362	0.0015551	0.333333
1860	chr3L	623946	624946	968	0.409692		0.0656733	6.40179e-10	7.95285e-11	0.489854	3.86355e-08	5.13687e-09	0.444444
1861	chr3L	6309319	6310319	1082	0.4683		0.0485246	0.0399309	0.00675958	0.451654	0.16143	0.0471596	0.777778
1862	chr3L	6327231	6328231	803	0.516584		0.0216383	0.206637	0.0134827	0.349556	0.449453	0.0767013	1
1863	chr3L	6336042	6337042	733	0.557041		0.884887	0.00507414	0.0088459	0.960081	0.0379456	0.0570997	0
1864	chr3L	634594	635594	944	0.476636	0.17267	0.000151337	0.155752	0.000540573	0.0327977	0.380994	0.00685998	1
1865	chr3L	642572	643572	992	0.456567		0.495638	0.0132038	0.0230836	0.813645	0.0756556	0.111357	0
1866	chr3L	642796	643796	1101	0.460591		0.0627524	0.014725	0.0243306	0.485016	0.0818934	0.115198	0.222222
1867	chr3L	652174	653174	873	0.453998		0.198518	0.0164929	0.0283856	0.644803	0.0887244	0.127844	0
1868	chr3L	6551528	6552528	795	0.533385	0.166278	0.0014822	0.100088	0.00240643	0.119727	0.291904	0.0221121	1
1869	chr3L	6552002	6553002	1137	0.526152	0.174958	1.9334e-05	0.0437736	9.96178e-06	0.0086983	0.171426	0.000234818	1
1870	chr3L	681824	682824	2410	0.459614		0.436705	0.00038463	0.000325785	0.78514	0.00515404	0.0045428	0.333333
1871	chr3L	6903373	6904373	1614	0.515677		0.00652253	0.144935	0.00748823	0.218023	0.365039	0.0507648	1
1872	chr3L	6903759	6904759	1710	0.506686		0.00614587	0.252671	0.00756709	0.214254	0.503865	0.0511078	1
1873	chr3L	696870	697870	1128	0.465649		0.33241	0.00928905	0.0141905	0.735512	0.0591298	0.0794773	0
1874	chr3L	697211	698211	1352	0.46731		0.0972783	0.00943322	0.0122393	0.543828	0.0597674	0.0714972	0.111111
1875	chr3L	6977534	6978534	1295	0.572828		0.761701	2.00316e-07	2.05735e-06	0.917497	7.45619e-06	6.194e-05	0.222222
1876	chr3L	6977938	6978938	1800	0.566768		0.63323	6.6753e-08	2.77294e-07	0.868519	2.76888e-06	1.04794e-05	0.333333
1877	chr3L	6978196	6979196	1377	0.578777		0.486267	1.51197e-08	6.15476e-09	0.809762	7.23584e-07	2.81595e-07	0.333333
1878	chr3L	6978560	6979560	1989	0.53669		0.53366	0.000436163	0.00154212	0.828952	0.00571101	0.0157195	0
1879	chr3L	7263112	7264112	706	0.439876		0.294163	0.003582	0.00335687	0.711867	0.0295576	0.028342	0.333333
1880	chr3L	7334471	7335471	2104	0.566128		0.453048	1.1377e-09	2.26165e-09	0.793708	6.56546e-08	1.15359e-07	0.222222
1881	chr3L	7334756	7335756	2270	0.567487		0.409661	2.10875e-10	6.08377e-10	0.77357	1.37556e-08	3.43069e-08	0
1882	chr3L	7359567	7360567	1167	0.390642		0.380875	8.58314e-14	5.36221e-14	0.76012	7.83583e-12	4.76333e-12	0.333333
1883	chr3L	7374065	7375065	1193	0.543841		0.212371	0.00216121	0.00325224	0.653202	0.0201065	0.0276535	0
1884	chr3L	7510111	7511111	2205	0.508935	0.083434	0.00173021	0.178533	0.00208449	0.12623	0.41151	0.0198172	1
1885	chr3L	7510509	7511509	2229	0.511654	0.0828844	0.00191787	0.129695	0.00152522	0.134216	0.342384	0.0155753	1
1886	chr3L	7510721	7511721	1555	0.519297		0.0128084	0.0413449	0.00351183	0.28548	0.165154	0.0292541	0.777778
1887	chr3L	753362	754362	889	0.544271		0.834632	0.00780408	0.0124003	0.942437	0.0521006	0.0720515	0
1888	chr3L	762741	763741	971	0.543972		0.287819	0.00490101	0.00800856	0.708182	0.0370859	0.0532781	0.111111
1889	chr3L	7639217	7640217	755	0.608571		0.167359	9.02892e-08	1.12814e-06	0.619656	3.61614e-06	3.67343e-05	0
1890	chr3L	7639600	7640600	932	0.618571		0.0625255	3.93508e-12	7.47402e-12	0.48416	3.08639e-10	5.43103e-10	0.333333
1891	chr3L	7639969	7640969	777	0.607917		0.168224	4.46607e-10	6.33732e-11	0.619992	2.77584e-08	4.1339e-09	0.333333
1892	chr3L	7640360	7641360	1077	0.563107		0.586186	2.20912e-06	2.84195e-06	0.85072	6.3649e-05	8.16441e-05	0.222222
1893	chr3L	7640739	7641739	1454	0.54118		0.101611	0.00250956	0.00102043	0.551458	0.0225175	0.0113371	0.444444
1894	chr3L	7641182	7642182	1417	0.540387		0.113662	0.00426951	0.00212615	0.566748	0.0337885	0.0200685	0.444444
1895	chr3L	7643232	7644232	816	0.564571		0.26644	0.00231948	0.0031761	0.693081	0.0211852	0.0272405	0
1896	chr3L	769890	770890	919	0.455423		0.988999	0.00387035	0.0069831	0.996638	0.0313578	0.0482254	0
1897	chr3L	770691	771691	1073	0.469927	0.13888	0.00416768	0.00540298	0.00196823	0.183164	0.0397284	0.0190083	0.555556
1898	chr3L	7713131	7714131	741	0.576991	0.125496	0.00208572	1.70568e-05	6.15868e-06	0.137231	0.000382448	0.000156461	0.333333
1899	chr3L	7713729	7714729	617	0.582951	0.174862	0.000432474	1.11038e-05	3.55323e-06	0.0660066	0.000263307	9.92645e-05	0.555556
1900	chr3L	7714070	7715070	665	0.545455	0.195131	0.00442749	0.029127	0.0042228	0.188475	0.130573	0.0335574	1
1901	chr3L	7854466	7855466	1092	0.466418	0.118568	0.00383755	0.0124475	0.00162151	0.177011	0.0727669	0.0163861	0.666667
1902	chr3L	7868411	7869411	910	0.541667		0.84821	0.0155708	0.0361661	0.947596	0.085192	0.150199	0
1903	chr3L	7896014	7897014	1060	0.53272		0.300211	0.00780808	0.00976065	0.715929	0.0521006	0.0611859	0.333333
1904	chr3L	7909054	7910054	886	0.538024		0.301322	0.00528998	0.00706151	0.716553	0.0391524	0.0486055	0
1905	chr3L	7911422	7912422	2383	0.558863		0.18108	4.21005e-09	2.67563e-09	0.631798	2.21308e-07	1.33714e-07	0.333333
1906	chr3L	7911884	7912884	2786	0.535516		0.945107	0.00112184	0.00181672	0.981223	0.0121864	0.0178866	0
1907	chr3L	7983659	7984659	1652	0.468289		0.768879	0.00537048	0.0108489	0.919992	0.0395777	0.0657456	0
1908	chr3L	8012792	8013792	1352	0.462436		0.360108	0.00667738	0.0107531	0.749589	0.0465697	0.0653553	0.111111
1909	chr3L	8013190	8014190	1218	0.443235		0.42414	0.00010331	9.3587e-05	0.779657	0.00175047	0.0016283	0.222222
1910	chr3L	8037470	8038470	681	0.45709		0.0949769	0.0176428	0.0260864	0.540335	0.0929696	0.120579	0
1911	chr3L	8090534	8091534	1332	0.517417		0.0221876	0.0932881	0.00564902	0.352664	0.278863	0.0414079	1
1912	chr3L	8091068	8092068	977	0.511829		0.0200373	0.26103	0.0174667	0.339219	0.51335	0.0917066	1
1913	chr3L	8115395	8116395	1727	0.509569		0.0103161	0.306308	0.013436	0.26158	0.562977	0.0765197	1
1914	chr3L	8116070	8117070	1322	0.509792		0.00677173	0.312297	0.00936895	0.222232	0.569118	0.0594821	1
1915	chr3L	8180428	8181428	1011	0.53532		0.403283	0.0172765	0.0263044	0.770549	0.0916821	0.12137	0.222222
1916	chr3L	833565	834565	795	0.45259		0.188655	0.00971446	0.0181491	0.638756	0.060964	0.0941637	0
1917	chr3L	8449398	8450398	1952	0.454869		0.767271	3.83455e-05	9.89495e-05	0.919156	0.000770222	0.00170583	0
1918	chr3L	8449722	8450722	1764	0.452236		0.722068	6.64164e-05	0.00013345	0.902211	0.0012138	0.00217178	0.222222
1919	chr3L	8524780	8525780	1197	0.534389		0.0480829	0.0149201	0.013622	0.449418	0.0826631	0.0771956	0.333333
1920	chr3L	8525139	8526139	1709	0.51886		0.0431292	0.0538987	0.0182559	0.434288	0.196508	0.0946368	0.666667
1921	chr3L	8525400	8526400	1685	0.517925	0.0745715	0.00433588	0.0896037	0.00303044	0.187305	0.271837	0.026282	1
1922	chr3L	8623101	8624101	700	0.588749		0.521771	2.33387e-05	5.95976e-05	0.825356	0.000502493	0.00110918	0
1923	chr3L	8623402	8624402	731	0.587648		0.490351	2.5064e-05	6.86668e-05	0.811121	0.000535556	0.00125482	0
1924	chr3L	8627299	8628299	1449	0.539945		0.965795	0.0118974	0.0206355	0.989245	0.0703624	0.10293	0
1925	chr3L	8670140	8671140	1085	0.533028		0.245298	0.047584	0.0110386	0.678141	0.181318	0.066477	1
1926	chr3L	8670647	8671647	1013	0.523374		0.0249208	0.0757344	0.00373354	0.366079	0.244604	0.030588	1
1927	chr3L	8670906	8671906	1151	0.521244		0.021878	0.104012	0.00444406	0.350988	0.299091	0.0348387	1
1928	chr3L	8675253	8676253	1524	0.44633		0.161225	1.87173e-06	4.98096e-06	0.614404	5.50517e-05	0.000132235	0
1929	chr3L	8698249	8699249	758	0.562205		0.616092	2.49919e-05	5.19213e-05	0.862252	0.000534305	0.000985806	0
1930	chr3L	8720413	8721413	1064	0.577153		0.96845	1.09562e-07	6.1504e-07	0.990216	4.32236e-06	2.14207e-05	0.333333
1931	chr3L	8720650	8721650	1064	0.577153		0.96845	1.09562e-07	6.1504e-07	0.990216	4.32236e-06	2.14207e-05	0.333333
1932	chr3L	8720943	8721943	1064	0.577153		0.96845	1.09562e-07	6.1504e-07	0.990216	4.32236e-06	2.14207e-05	0.333333
1933	chr3L	8827437	8828437	1421	0.542586		0.39	0.000605444	0.00107673	0.764414	0.00745897	0.0118198	0.111111
1934	chr3L	8832183	8833183	934	0.544704		0.306364	0.0144192	0.0117147	0.720573	0.0807809	0.0692925	0.444444
1935	chr3L	8839547	8840547	883	0.549795		0.325592	0.000958942	0.00190716	0.73172	0.0107379	0.0185462	0
1936	chr3L	885112	886112	791	0.449655		0.082748	0.0129115	0.0166732	0.522711	0.0745334	0.0885994	0.333333
1937	chr3L	8865012	8866012	708	0.565949		0.687193	0.000832879	0.00164094	0.888288	0.00961629	0.0165307	0.222222
1938	chr3L	8954371	8955371	1049	0.541056		0.085117	0.0161204	0.0155315	0.527216	0.0873407	0.0846925	0.333333
1939	chr3L	8985916	8986916	2446	0.464101		0.632491	3.0518e-05	0.00010762	0.868247	0.000632936	0.00182193	0
1940	chr3L	8986200	8987200	2175	0.469175		0.331293	0.000180923	0.000532319	0.734358	0.00279698	0.00677676	0
1941	chr3L	8986458	8987458	1764	0.468424		0.767652	0.000412392	0.00129631	0.919439	0.00546126	0.0136972	0
1942	chr3L	903684	904684	836	0.415483	0.153296	0.00117603	1.18877e-05	5.35853e-06	0.106618	0.000279216	0.000140653	0.333333
1943	chr3L	9043374	9044374	1004	0.451974		0.599149	0.00127572	0.00265726	0.856268	0.0135087	0.023792	0
1944	chr3L	9072610	9073610	1035	0.458599		0.155395	0.000414761	0.000606321	0.6085	0.00548712	0.00748762	0.222222
1945	chr3L	9072883	9073883	856	0.456755	0.110884	0.00361963	0.000174178	0.000175114	0.173911	0.0027118	0.00271887	0.333333
1946	chr3L	907764	908764	752	0.468858		0.120089	0.0249704	0.0175689	0.573464	0.118171	0.0920475	0.555556
1947	chr3L	908458	909458	993	0.468479		0.467544	0.00770467	0.0135108	0.800494	0.051665	0.0767581	0
1948	chr3L	9329778	9330778	688	0.557058	0.280534	5.95012e-08	0.000811044	8.06215e-10	8.40029e-05	0.00941021	4.4698e-08	0.888889
1949	chr3L	9330242	9331242	622	0.565693	0.226053	4.66934e-05	0.00273459	7.58276e-06	0.0164	0.0239766	0.000186991	0.777778
1950	chr3L	9349022	9350022	578	0.586408		0.0542663	0.000163996	6.91799e-05	0.464129	0.00258381	0.00126313	0.444444
1951	chr3L	9363821	9364821	1108	0.542571		0.609932	0.00265355	0.0046993	0.859926	0.0234245	0.0363398	0
1952	chr3L	9398700	9399700	1119	0.546753		0.915422	0.00688593	0.0120766	0.970827	0.0476394	0.0708817	0
1953	chr3L	9446094	9447094	1315	0.465747		0.801165	0.00306802	0.00674313	0.931264	0.0261716	0.0470614	0
1954	chr3L	9446368	9447368	2222	0.47261		0.41903	0.0041681	0.0097474	0.777414	0.0331319	0.0611223	0
1955	chr3L	9475885	9476885	1196	0.542714		0.0391132	0.000610816	0.000344541	0.422997	0.00751028	0.0047396	0.333333
1956	chr3L	9476227	9477227	1172	0.541801		0.59423	0.00114907	0.00205878	0.854675	0.0124479	0.0196295	0
1957	chr3L	9487319	9488319	783	0.548951		0.134173	0.0112727	0.0168766	0.58749	0.0676907	0.08943	0.222222
1958	chr3L	9487708	9488708	1097	0.556437		0.06485	0.00199293	0.00177845	0.488221	0.0188831	0.0175887	0.333333
1959	chr3L	96454	97454	797	0.54398		0.246778	0.00910952	0.0149884	0.679399	0.0583251	0.0826464	0.111111
1960	chr3L	9844809	9845809	1040	0.534483		0.392893	0.018239	0.0368265	0.765612	0.0951045	0.151957	0.111111
1961	chr3L	9887897	9888897	1154	0.532035		0.0981371	0.00441911	0.00180822	0.545589	0.0345642	0.0178163	0.444444
1962	chr3L	9888211	9889211	1608	0.517999	0.0949518	0.00376164	0.0945002	0.00460567	0.176114	0.281507	0.0358286	1
1963	chr3L	9888618	9889618	1654	0.507937	0.0815208	0.00224761	0.080687	0.00216731	0.139918	0.254452	0.020384	1
1964	chr3L	9898464	9899464	2551	0.483566		0.26636	0.0165448	0.0319649	0.693029	0.0888851	0.138474	0
1965	chr3L	9898730	9899730	2223	0.471414		0.74602	0.000833539	0.00180959	0.911292	0.00962038	0.0178254	0
1966	chr3L	9898996	9899996	2382	0.469998		0.722136	6.72377e-05	0.000173225	0.902242	0.0012271	0.00269484	0
1967	chr3L	9971581	9972581	2536	0.52003		0.0792226	0.00844805	0.00811988	0.517351	0.0554096	0.0537924	0.444444
1968	chr3L	9971815	9972815	2347	0.516616		0.223611	0.011412	0.0227931	0.66136	0.0683317	0.110445	0.333333
1969	chr3R	10120953	10121953	797	0.597378		0.322749	1.92806e-06	8.77642e-06	0.729723	5.64563e-05	0.000211544	0.333333
1970	chr3R	10139728	10140728	785	0.537727		0.126309	0.0609025	0.0155339	0.579301	0.21243	0.0846925	0.666667
1971	chr3R	10263900	10264900	2216	0.525507		0.976062	0.00886836	0.020337	0.992731	0.0572083	0.101943	0
1972	chr3R	10264358	10265358	2210	0.538903		0.901521	3.71864e-05	0.000100272	0.966042	0.000751138	0.00171889	0
1973	chr3R	10264734	10265734	1894	0.541639		0.928209	1.79824e-05	6.29186e-05	0.974196	0.000400475	0.00116495	0
1974	chr3R	10311075	10312075	966	0.682833		0.121266	5.95465e-31	1.04486e-35	0.575097	2.04685e-28	3.86011e-33	0.444444
1975	chr3R	10311496	10312496	934	0.674121		0.221008	7.38616e-27	3.28319e-29	0.659903	1.9728e-24	8.95064e-27	0.444444
1976	chr3R	10353817	10354817	1363	0.552692		0.0934414	0.000231738	0.000127347	0.538947	0.0034105	0.00208968	0.333333
1977	chr3R	10492429	10493429	759	0.46277		0.0940395	0.00546935	0.00349917	0.539981	0.0400896	0.0292001	0.444444
1978	chr3R	10492690	10493690	871	0.465986		0.0497866	0.0105869	0.00975412	0.454443	0.064643	0.0611547	0.333333
1979	chr3R	10535420	10536420	784	0.594572	0.107112	0.00507952	3.55671e-05	5.70635e-06	0.19568	0.00072461	0.000147336	0.444444
1980	chr3R	10536449	10537449	872	0.52467	0.138707	0.00218507	0.270567	0.00362485	0.138384	0.524032	0.0299457	1
1981	chr3R	10572228	10573228	957	0.538939		0.560457	0.0192279	0.0326207	0.839449	0.0987372	0.140257	0
1982	chr3R	10599778	10600778	1541	0.464632		0.739813	0.00170788	0.00313801	0.908887	0.0168986	0.026984	0
1983	chr3R	10604701	10605701	1626	0.536857		0.900815	0.00427437	0.00733413	0.965778	0.0338135	0.0499773	0
1984	chr3R	10630736	10631736	1315	0.550162		0.0302148	0.000122898	8.59628e-07	0.390862	0.002031	2.90437e-05	0.666667
1985	chr3R	10631248	10632248	1233	0.557622		0.156682	8.83471e-05	6.18386e-06	0.609909	0.00153434	0.000156999	0.555556
1986	chr3R	10635859	10636859	997	0.459643		0.751358	0.00620378	0.00937165	0.913261	0.0441548	0.0594832	0
1987	chr3R	10641202	10642202	715	0.565929		0.484047	0.00177846	0.00321231	0.80889	0.0174017	0.0274546	0.111111
1988	chr3R	10675135	10676135	1332	0.534967		0.861931	0.00780058	0.0139741	0.951473	0.0521006	0.0785989	0
1989	chr3R	10680148	10681148	1404	0.543267		0.0462672	4.58472e-05	0.000119306	0.442989	0.000894982	0.00197743	0.222222
1990	chr3R	10680542	10681542	1527	0.537714		0.0949594	0.00028277	0.000735218	0.540335	0.00399842	0.00875133	0.222222
1991	chr3R	10680843	10681843	1379	0.547812		0.205606	7.35226e-05	0.00012062	0.649823	0.00132047	0.00199585	0.333333
1992	chr3R	10681035	10682035	1117	0.548867		0.516028	0.000336839	0.000768646	0.822855	0.00462015	0.00907815	0
1993	chr3R	10871901	10872901	1216	0.518476	0.107835	0.00196379	0.179957	0.0018573	0.134216	0.413685	0.0181865	1
1994	chr3R	10893059	10894059	921	0.568852		0.470745	1.17201e-06	4.52102e-06	0.801865	3.62233e-05	0.000121741	0.333333
1995	chr3R	11199830	11200830	1067	0.555616		0.0325742	0.0118847	0.000701037	0.40089	0.0703097	0.00842134	0.666667
1996	chr3R	11200257	11201257	885	0.538354		0.0927802	0.0384723	0.0126915	0.537836	0.157545	0.0732399	0.666667
1997	chr3R	11214071	11215071	1494	0.446956	0.0879219	0.0045848	0.000115781	4.24917e-05	0.189068	0.00192951	0.000826047	0.444444
1998	chr3R	11214395	11215395	1752	0.460032	0.081111	0.00460218	0.00549448	0.0010511	0.189068	0.0402216	0.0115964	0.555556
[truncated: 6,812 more rows]
